# Supplementary material for: Metabolic systems analysis of LPS induced endothelial dysfunction applied to sepsis patient stratification
Source: Sci Rep. 2018 May 1;8:6811. doi: 10.1038/s41598-018-25015-5 (PMC5931560; doi:10.1038/s41598-018-25015-5)
Supplement: Supplementary file 1 — Supplement I [file 41598_2018_25015_MOESM1_ESM.xlsx]

## Sheet: Title page
Metabolic systems analysis of LPS induced endothelial dysfunction applied to sepsis patient stratification
Sarah McGarrity1#, Ósk Anuforo1, Haraldur Halldórsson2,3, Andreas Bergman1, Skarphéðinn Halldórsson1, Sirus Palsson1, Hanne Hee Henriksen4, Per Johannsson1,4+ and Óttar Rolfsson1,2*+.
1Center for Systems Biology, University of Iceland, Sturlugata 8, Reykjavik, Iceland.
2Medical Department, University of Iceland, Sturlugata 8, Reykjavik, Iceland.
3Landspitali, Læknagarður, Hringbraut, Reykjavik, Iceland.
4Rigshospitalet, Blegdamsvej 9, 2100 København Ø, Denmark
#First Author
+Joint Senior Author
*Corresponding Author
Correspondence Address: Dr Óttar Rolfsson, Center for Systems Biology, University of Iceland, Sturlugata 8, Reykjavik 101, Iceland. Email: ottarr@hi.is Telephone: 00354 525 5854, Fax: 00354 552 1331
Supplentary Data I
a Reactions Added
b Constraints
c Essential Reactions/Genes
d Fluxes of Biomarkers
e Random Sampling Means
f Clusters

## Sheet: Ia Reactions Added
Reaction Abbreviation	Reactants	Reversibity	Products	Gene Rule
4ABUTNtm	4aabutn[m]	<=>	4aabutn[c]	''
4hprolttm	5mtp[e]	<=>	5mtp[c]	'64077.1 or 27068.1 or 5464.1'
5MTPtr	5mtp[c]	<=>	5mtp[e]	'953.1 or 956.1 or 377841.1'
aabutntm	4aabutn[c]	<=>	n4abutn[m]	'1373.1'
acgamte	acgam[e]	<=>	acgam[c]	'134526.1'
ADPMANr	amp[c] + 2.000000 h[c] + man1p[c]	=>	adpman[c] + h2o[c]	'55902.1 or 84532.1'
adrnXx	adrn[c]	<=>	adrn[x]	'3704.1'
ANDRSTRNGLCtr	andrstrnglc[c]	<=>	andrstrnglc[r]	'(2687.1 or 2678.1 or 92086.1 or 728441.1 or 102724197.1 or 2686.1 or 124975.1) or ((2687.1 or 2678.1 or 92086.1 or 728441.1 or 102724197.1 or 2686.1 or 124975.1) and 91227.1)'
ARACHFATPc	arach[e] + atp[c] + coa[c]	=>	amp[c] + arachcoa[c] + ppi[c]	'6821.1'
ASCBSVCTtc	atp[c] + h2o[c] + 2.000000 na1[e] + ascb_L[e]	=>	adp[c] + h[c] + 2.000000 na1[c] + pi[c] + ascb_L[c]	'189.1'
Asn-X-Ser/ThrXl	Asn-X-Ser/Thr[l]	<=>	Asn-X-Ser/Thr[c]	'3945.1 or 3939.1 or 3948.1'
Asn-X-Ser/ThrXr	Asn-X-Ser/Thr[c]	<=>	Asn-X-Ser/Thr[r]	'211.1 or 212.1'
ASPPROASCT1	na1[e] + asp_L[e] + pro_L[c]	=>	na1[c] + asp_L[c] + pro_L[e]	'2819.1'
BALABETAtc	cl[e] + 2.000000 na1[e] + ala_B[e]	=>	cl[c] + 2.000000 na1[c] + ala_B[c]	'57571.1'
BALAPAT1tc	h[e] + ala_B[e]	=>	h[c] + ala_B[c]	'3032.1 and (10449.1 or 30.1) and (38.1 or 39.1)'
CHSTEROLtrc	chsterol[r]	=>	chsterol[c]	'11332.1 or 10965.1 or 5538.1 or 122970.1 or 641371.1 or 9374.1'
coagx	coa[g]	<=>	coa[c]	'593.1 and 594.1 and 641649.1'
CYOOm2	4.000000 focytC[m] + o2[m]	<=>	4.000000 ficytC[m] + 2.000000 h2o[m] + 4.000000 h[m]	'230.1 or 229.1 or 226.1'
CYSATB0tc	cl[e] + 2.000000 na1[e] + cys_L[e]	=>	cl[c] + 2.000000 na1[c] + cys_L[c]	'1374.1 and 1376.1'
CYSTALArBATtc	Lcystin[e] + ala_L[c]	=>	Lcystin[c] + ala_L[e]	'3157.1'
dcacoaXx	dcacoa[c]	<=>	dcacoa[x]	'10157.1'
DCSPTN1COAtxc	atp[c] + dcsptn1coa[c] + h2o[c]	<=>	adp[c] + dcsptn1coa[x] + h[c] + pi[c]	'2639.1'
DM_4hrpo	4hpro_LT[m]	<=>		'224.1 or 217.1 or 219.1 or 223.1 or 501.1'
DM_anth	anth[c]	<=>		'1737.1'
DM_glc1man_g	glc1man[g]	<=>		'3032.1 and (10449.1 or 30.1)'
DM_glc3man_g	glc3man[g]	<=>		'(2687.1 or 2678.1 or 92086.1 or 728441.1 or 102724197.1 or 2686.1 or 124975.1) or ((2687.1 or 2678.1 or 92086.1 or 728441.1 or 102724197.1 or 2686.1 or 124975.1) and 91227.1)'
DM_gncore2_g	gncore2[g]	<=>		'224.1 or 217.1 or 219.1 or 223.1 or 501.1'
DM_mem2emgacpail_prot_hs_r	mem2emgacpail_prot_hs[r]	=>		'(55825.1) or (51102.1) '
DM_n5m2masn_g	n5m2masn[g]	=>		'3030.1 and 1962.1 and 3033.1'
DM1p2cbxl	1p2cbxl[x]	<=>		'3030.1 and 1962.1 and 3033.1'
DM-Dem2emgacpail_prot_hs_r	dem2emgacpail_prot_hs[r]	=>		'3030.1 and 1962.1 and 1892.1'
DM-Dgpi_prot_hs_r	dgpi_prot_hs[r]	=>		'3032.1 and (10449.1 or 30.1)'
Dmidour	idour[c]	<=>		'3295.1'
DTMPKm	atp[m] + dtmp[m]	=>	adp[m] + dtdp[m]	'221.1 or 218.1 or 222.1 or 220.1'
DUTPDP	dutp[c] + h2o[c]	=>	dump[c] + h[c] + ppi[c]	'221.1 or 218.1 or 222.1 or 220.1'
Ex_cys_L[e]	cys_L[e]	=>		'1718.1'
Ex_glc-D[e]	glc-D[e]	=>		'8714.1'
Ex_lac-L[e]		=>	lac-L[e]	'60386.1 or 89874.1'
EX_so3(e)	NA	<=>		'1468.1'
Ex_so3[e]	so3[e]	=>		'64240.1 and 64241.1'
EX_udpgal_e		<=>	udpgal[e]	'1356.1'
EX5MTP	5mtp[e]	<=>		'1356.1'
EXcore2	core2[g]	<=>		''
Excspg_a	cspg_a[l]	<=>		'1244.1'
Excspg_b	cspg_b[l]	<=>		'6554.1'
Excspg_c	cspg_c[l]	<=>		'8647.1'
Excspg_d	cspg_d[l]	<=>		'(9154.1) or (64078.1)'
Excspg_e	cspg_e[l]	<=>		'50484.1 and 6240.1 and 6241.1'
EXLkynr	Lkynr[e]	<=>		'8140.1'
F1Atg	f1a[g]	=>	f1a[l]	'8140.1'
f1atg	f1a[g]	<=>	f1a[c]	'9057.1'
f1atl	f1a[c]	<=>	f1a[l]	'9057.1'
FAOXC10C8x	coa[x] + dcacoa[x] + h2o[x] + nad[x] + o2[x]	=>	accoa[x] + h2o2[x] + h[x] + nadh[x] + occoa[x]	'6566.1'
FAOXC11C9m	coa[m] + fad[m] + h2o[m] + nad[m] + undcoa[m]	<=>	accoa[m] + fadh2[m] + h[m] + nadh[m] + noncoa[m]	'6566.1'
FAOXC12C10x	coa[x] + ddcacoa[x] + h2o[x] + nad[x] + o2[x]	<=>	accoa[x] + dcacoa[x] + h2o2[x] + h[x] + nadh[x]	'6566.1'
FAOXC13C11m	coa[m] + fad[m] + h2o[m] + nad[m] + tridcoa[m]	<=>	accoa[m] + fadh2[m] + h[m] + nadh[m] + undcoa[m]	'6566.1'
FAOXC14C12m	coa[m] + fad[m] + h2o[m] + nad[m] + tdcoa[m]	<=>	accoa[m] + fadh2[m] + h[m] + nadh[m] + ddcacoa[m]	'6566.1'
FAOXC14C12x	coa[x] + h2o[x] + nad[x] + o2[x] + tdcoa[x]	<=>	accoa[x] + ddcacoa[x] + h2o2[x] + h[x] + nadh[x]	'6568.1'
FAOXC15ATPx	atp[x] + coa[x] + prist[x]	<=>	amp[x] + ppi[x] + pristcoa[x]	'9963.1'
FAOXC15C13m	coa[m] + fad[m] + h2o[m] + nad[m] + ptdcacoa[m]	=>	accoa[m] + fadh2[m] + h[m] + nadh[m] + tridcoa[m]	'6576.1'
FAOXC16BRx	atp[x] + coa[x] + phyt[x]	=>	amp[x] + phytcoa[x] + ppi[x]	'6576.1'
FAOXC16C14m	coa[m] + fad[m] + h2o[m] + nad[m] + pmtcoa[m]	<=>	accoa[m] + fadh2[m] + h[m] + nadh[m] + tdcoa[m]	'83884.1'
FAOXC16C14x	coa[x] + h2o[x] + nad[x] + o2[x] + pmtcoa[x]	<=>	accoa[x] + h2o2[x] + h[x] + nadh[x] + tdcoa[x]	'1468.1'
FAOXC17C15m	coa[m] + fad[m] + h2o[m] + hpdcacoa[m] + nad[m]	<=>	accoa[m] + fadh2[m] + h[m] + nadh[m] + ptdcacoa[m]	'60386.1'
FAOXC22C20x	coa[x] + h2o[x] + nad[x] + o2[x] + docoscoa[x]	=>	accoa[x] + arachcoa[x] + h2o2[x] + h[x] + nadh[x]	'54020.1'
FAOXC24C22x	coa[x] + h2o[x] + lgnccoa[x] + nad[x] + o2[x]	=>	accoa[x] + h2o2[x] + h[x] + nadh[x] + docoscoa[x]	'2542.1'
FAOXC4C2m	btcoa[m] + coa[m] + fad[m] + h2o[m] + nad[m]	=>	2.000000 accoa[m] + fadh2[m] + h[m] + nadh[m]	'215.1'
FAOXC5C3x	coa[m] + fad[m] + h2o[m] + nad[m] + pentcoa[m]	=>	accoa[m] + fadh2[m] + h[m] + nadh[m] + ppcoa[m]	'215.1'
FAOXC6C4m	coa[m] + fad[m] + h2o[m] + nad[m] + hxcoa[m]	=>	accoa[m] + btcoa[m] + fadh2[m] + h[m] + nadh[m]	'215.1'
FAOXC7C5m	coa[m] + fad[m] + h2o[m] + nad[m] + hepcoa[m]	<=>	accoa[m] + fadh2[m] + h[m] + nadh[m] + pentcoa[m]	'215.1'
FAOXC8C6m	coa[m] + fad[m] + h2o[m] + nad[m] + occoa[m]	=>	accoa[m] + fadh2[m] + h[m] + nadh[m] + hxcoa[m]	'4363.1'
FAOXC9C7m	coa[m] + fad[m] + h2o[m] + nad[m] + noncoa[m]	<=>	accoa[m] + fadh2[m] + h[m] + nadh[m] + hepcoa[m]	''
FRDPtcr	frdp[c]	=>	frdp[r]	'5825.1'
fucltc	fuc-L[e]	<=>	fuc-L[c]	'5825.1'
fucltl	fuc-L[c]	<=>	fuc-L[l]	'8402.1'
G1PAT	adpglc[c] + ppi[c]	<=>	atp[c] + g1p[c]	'8501.1'
galcegx	galacglcgalgbside_hs[g]	<=>	galacglcgalgbside_hs[e]	'(10965.1) or (11332.1)'
galthegx	galgalgalthcrm_hs[g]	<=>	galgalgalthcrm_hs[e]	'(10005.1) or (122970.1) or (570.1)'
glcDtr	glc-D[r]	<=>	glc-D[c]	''
GLCSGLT1le	atp[c] + glc-D[e] + h2o[c] + 2.000000 na1[e]	<=>	adp[c] + glc-D[c] + h[c] + 2.000000 na1[c] + pi[c]	'(8479.1)'
GLU5SAtmc	glu5sa[m]	=>	glu5sa[c]	'(10965.1) or (11332.1)'
glxtm	glx[m]	<=>	glx[c]	'(10005.1) or (122970.1) or (570.1)'
GLY3Pt	glyc3p[x]	<=>	glyc3p[c]	'(10965.1) or (11332.1)'
GMPS	atp[c] + nh4[c] + xmp[c]	<=>	amp[c] + gmp[c] + h[c] + 2.000000 ppi[c]	'(10005.1) or (122970.1) or (570.1)'
GP1Calphate	gp1calpha_hs[e]	<=>	gp1calpha_hs[c]	'(10005.1) or (122970.1) or (570.1)'
GP1Calphatg	gp1calpha_hs[g]	<=>	gp1calpha_hs[c]	'(64834.1) or (79071.1) or (60481.1) or (54898.1)'
h2otr	h2o[r]	<=>	h2o[c]	'(51529.1)'
HIOMT5mtp	5htrp[c] + amet[c]	<=>	ahcys[c] + 5mtp[c]	'(26.1)'
HIShPTtc	h[l] + his_L[l]	=>	h[c] + his_L[c]	'(26.1)'
HISyLATtc	na1[e] + arg_L[c] + his_L[e]	<=>	na1[c] + arg_L[e] + his_L[c]	'(26.1)'
HISyLATthc	h[e] + arg_L[c] + his_L[e]	=>	h[c] + arg_L[e] + his_L[c]	'(593.1) or (594.1) or (1738.1)'
Htg	h[g]	<=>	h[c]	'(26.1)'
htl	h[l]	<=>	h[c]	''
ILEATB0tc	cl[e] + 2.000000 na1[e] + ile_L[e]	=>	cl[c] + 2.000000 na1[c] + ile_L[c]	'(412.1)'
l2n2m2mnX	l2n2m2mn[l]	<=>	l2n2m2mn[c]	'(412.1)'
LINOFATPtc	atp[c] + coa[c] + lnlc[e]	=>	amp[c] + lnlccoa[c] + ppi[c]	'(54600.1) or (10720.1) or (7367.1) or (7363.1) or (7364.1) or (54578.1) or (54657.1) or (54659.1) or (54579.1) or (7365.1) or (7366.1) or (54490.1) or (54577.1) or (54575.1) or (54658.1)'
Lkynrtr	Lkynr[c]	<=>	Lkynr[e]	'(54600.1) or (10720.1) or (7367.1) or (7363.1) or (7364.1) or (54578.1) or (54657.1) or (54659.1) or (54579.1) or (7365.1) or (7366.1) or (54490.1) or (54577.1) or (54575.1) or (54658.1)'
n2m2nmntlx	n2m2nmn[c]	<=>	n2m2nmn[l]	'(57486.1)'
n2m2nmXl	n2m2nm[c]	<=>	n2m2nm[l]	''
NADtx	nad[c]	=>	nad[x]	'(1586.1)'
nh4X	nh4[c]	<=>	nh4[r]	'(412.1)'
OCDCAFATPc	atp[c] + coa[c] + ocdca[e]	=>	amp[c] + ppi[c] + stcoa[c]	'(412.1)'
pro-DXx	pro-D[c]	<=>	pro-D[x]	'(412.1)'
R_group_phosphotase_1	Rtotal[c] + atp[c] + coa[c]	=>	Rtotalcoa[c] + amp[c] + ppi[c]	'(1586.1)'
R_group_phosphotase_2	Rtotal2[c] + atp[c] + coa[c]	<=>	Rtotal2coa[c] + amp[c] + ppi[c]	'(1586.1)'
r0047	amp[m] + h2o[m]	=>	adn[m] + pi[m]	'(883.1)'
r0068	coa[c] + HC01672[c]	<=>	accoa[c] + amp[c] + h[c]	'(51166.1) or (56267.1)'
r0074	glu5sa[m] + h2o[m] + nad[m]	=>	glu-L[m] + 2.000000 h[m] + nadh[m]	''
r0083	h[m] + HC01434[m]	=>	akg[m] + co2[m]	''
r0084	h[x] + HC01434[x]	=>	akg[x] + co2[x]	''
r0085	h2o[c] + HC00591[c]	=>	akg[c] + nh4[c]	''
r0097	ac[c] + atp[c] + h[c]	=>	ppi[c] + HC01672[c]	'(1591.1)'
r0119	gtp[c] + h2o[c]	=>	gmp[c] + h[c] + ppi[c]	''
r0129	gthrd[c] + h2o[c]	=>	cgly[c] + glu-L[c]	'(2182.1) or (2181.1) or (2180.1) or (51703.1) or (23305.1)'
r0142	h2o[m] + o2[m] + so3[m]	=>	h2o2[m] + so4[m]	'(1892.1) or (3030.1) or (1962.1) or (3032.1)'
r0156	pyr[c] + gln_L[c]	=>	ala_L[c] + HC00591[c]	'(3295.1) or (1962.1)'
r0160	pyr[c] + ser_L[c]	<=>	hpyr[c] + ala_L[c]	'(3295.1) or (1962.1) or (3033.1) or (3028.1)'
r0173	nad[x] + lac_L[x]	=>	h[x] + nadh[x] + pyr[x]	'(3295.1) or (1962.1)'
r0179	h2o[m] + nadp[m] + sucsal[m]	=>	2.000000 h[m] + nadph[m] + succ[m]	'(7084.1)'
r0186	ethamp[c] + h2o[c]	<=>	acald[c] + nh4[c] + pi[c]	'(10449.1) or (3032.1) or (3030.1)'
r0196	gly[m] + succoa[m]	<=>	coa[m] + HC01496[m]	'(10449.1) or (3032.1) or (3030.1)'
r0221	coa[m] + HC01668[m]	<=>	amp[m] + 2.000000 h[m] + ppcoa[m]	'(10449.1) or (3032.1) or (3030.1)'
r0226	h[m] + nadph[m]	<=>	dhf[m] + nadp[m] + thf[m]	'(196743.1)'
r0239	h2o[c] + nformanth[c]	<=>	anth[c] + for[c] + h[c]	'(196743.1)'
r0295	co2[m] + mlthf[m] + nadh[m] + nh4[m]	=>	gly[m] + nad[m] + thf[m]	'(196743.1)'
r0308	coa[x] + h[x] + arachd[x]	<=>	arachdcoa[x] + h2o[x]	''
r0309	nadp[m] + pmtcoa[m]	<=>	h[m] + hdd2coa[m] + nadph[m]	'(137872.1)'
r0311	atp[r] + coa[r] + hdca[r]	<=>	amp[r] + ppi[r] + pmtcoa[r]	'(3283.1) or (3284.1)'
r0317	cit[m]	<=>	h2o[m] + HC00342[m]	'(1593.1)'
r0319	atp[m] + h[m] + ppa[m]	<=>	ppi[m] + HC01668[m]	'(1576.1)'
r0321	acac[m] + atp[m] + coa[m]	=>	aacoa[m] + amp[m] + ppi[m]	'(1593.1)'
r0365	nad[m] + 3hpp[m]	<=>	h[m] + msa[m] + nadh[m]	'(10965.1) or (11332.1)'
r0383	h[m] + lpam[m] + pyr[m]	=>	co2[m] + HC00682[m]	'(10005.1) or (122970.1) or (570.1)'
r0384	akg[m] + h[m] + lpam[m]	=>	co2[m] + HC00695[m]	'(10965.1) or (11332.1)'
r0385	3mob[m] + h[m] + lpam[m]	=>	co2[m] + 2mpdhl[m]	'(10005.1) or (122970.1) or (570.1)'
r0386	4mop[m] + h[m] + lpam[m]	<=>	co2[m] + HC01377[m]	'(6342.1)'
r0391	nicrnt[c] + ppi[c]	=>	h[c] + nac[c] + prpp[c]	'(570.1)'
r0423	icit[m] + nadp[m]	<=>	h[m] + nadph[m] + HC01434[m]	'(1592.1)'
r0424	icit[x] + nadp[x]	<=>	h[x] + nadph[x] + HC01434[x]	'(1544.1)'
r0425	icit[m] + nad[m]	<=>	h[m] + nadh[m] + HC01434[m]	'(1544.1)'
r0426	icit[m]	=>	h2o[m] + HC00342[m]	''
r0464	h2o[m] + nadp[m] + 4abutn[m]	=>	4abut[m] + 2.000000 h[m] + nadph[m]	''
r0465	4abut[c] + atp[c] + his_L[c]	<=>	amp[c] + 2.000000 h[c] + ppi[c] + HC00576[c]	'(56603.1)'
r0466	h2o[c] + HC00576[c]	=>	4abut[c] + his_L[c]	''
r0480	amet[c] + ethamp[c]	=>	ahcys[c] + h[c] + HC00718[c]	'(5305.1) or (8396.1) or (79837.1)'
r0517	h[m] + HC01496[m]	<=>	5aop[m] + co2[m]	'(162417.1)'
r0522	h2o[m] + methf[m]	<=>	h[m] + 5fthf[m]	'(162417.1)'
r0523	atp[m] + 5fthf[m]	<=>	adp[m] + methf[m] + pi[m]	'(162417.1)'
r0525	h2o[m] + nad[m] + saccrp-L[m]	=>	L2aadp6sa[m] + glu-L[m] + h[m] + nadh[m]	'(8611.1) or (8613.1)'
r0541	glutcoa[m] + h[m] + q10[m]	=>	b2coa[m] + co2[m] + q10h2[m]	''
r0546	h2o[m] + nad[m] + pacald[m]	=>	2.000000 h[m] + nadh[m] + pac[m]	'(10249.1)'
r0548	h2o[m] + nadp[m] + pacald[m]	<=>	2.000000 h[m] + nadph[m] + pac[m]	''
r0549	h2o[m] + nad[m] + 4abutn[m]	<=>	4abut[m] + 2.000000 h[m] + nadh[m]	''
r0553	betald[c] + h2o[c] + nadp[c]	<=>	glyb[c] + 2.000000 h[c] + nadph[c]	''
r0555	coa[m] + HC00682[m]	<=>	accoa[m] + dhlam[m]	''
r0556	dhlam[m] + succoa[m]	<=>	coa[m] + HC00695[m]	'(54600.1) or (10720.1) or (7367.1) or (7363.1) or (7364.1) or (54578.1) or (54657.1) or (54659.1) or (54579.1) or (7365.1) or (7366.1) or (54490.1) or (54577.1) or (54575.1) or (54658.1)'
r0561	coa[m] + 2mpdhl[m]	<=>	dhlam[m] + ibcoa[m]	'(1589.1)'
r0571	h2o[m] + mmcoa-S[m]	=>	coa[m] + h[m] + HC00900[m]	'(162417.1)'
r0596	3hpcoa[m] + h2o[m]	<=>	coa[m] + h[m] + 3hpp[m]	'(1593.1)'
r0604	coa[m] + HC01376[m]	<=>	2mbcoa[m] + dhlam[m]	'(162417.1)'
r0618	nadp[m] + 4hpro_LT[m]	<=>	1p3h5c[m] + 2.000000 h[m] + nadph[m]	'(1543.1) or (1544.1) or (1571.1) or (1576.1) or (1558.1) or (1565.1) or (1548.1) or (1588.1) or (1559.1) or (1580.1) or (1555.1) or (1577.1) or (1549.1) or (1551.1) or (1572.1) or (1562.1) or (1573.1) or (11283.1) or (1545.1) or (1553.1) or (199974.1) or (260293.1) or (29785.1) or (64816.1) or (57834.1) or (66002.1)'
r0639	coa[m] + 3otdcoa[m]	<=>	accoa[m] + ddcacoa[m]	''
r0641	h2o[c] + leuktrC4[c]	<=>	glu-L[c] + leuktrD4[c]	''
r0643	2mop[m] + h2o[m] + nad[m]	<=>	2.000000 h[m] + nadh[m] + HC00900[m]	'(8529.1) or (4051.1) or (126410.1)'
r0647	h2o[c] + C02470[c]	<=>	42A3HP24DB[c]	''
r0652	nadp[m] + tdcoa[m]	<=>	h[m] + nadph[m] + HC01412[m]	'(8529.1) or (4051.1) or (126410.1)'
r0656	coa[m] + HC01377[m]	<=>	dhlam[m] + ivcoa[m]	''
r0661	h2o[x] + dd2coa[x]	<=>	HC01401[x]	'(1717.1)'
r0670	3mop[m] + h[m] + lpam[m]	=>	co2[m] + HC01376[m]	'(10249.1)'
r0671	4ppan[c] + ctp[c] + cys_L[c]	=>	4ppcys[c] + cmp[c] + h[c] + ppi[c]	'(2954.1) or (4257.1) or (373156.1)'
r0672	nadp[r] + xol25oh[r]	=>	h[r] + nadph[r] + xol7aone[r]	'(56922.1) or (64087.1)'
r0706	cholcoar[x] + o2[x]	<=>	cholcoads[x] + h2o2[x]	'(56922.1) or (64087.1)'
r0718	nad[m] + HC01399[m]	<=>	h[m] + nadh[m] + 3otdcoa[m]	''
r0719	nad[x] + HC01399[x]	<=>	3otdcoa[x] + h[x] + nadh[x]	'(54600.1) or (10720.1) or (7367.1) or (7363.1) or (7364.1) or (54578.1) or (54657.1) or (54659.1) or (54579.1) or (7365.1) or (7366.1) or (54490.1) or (54577.1) or (54575.1) or (54658.1)'
r0720	h2o[m] + HC01412[m]	<=>	HC01399[m]	'(1593.1)'
r0721	h2o[x] + HC01412[x]	=>	HC01399[x]	''
r0723	nad[x] + HC01401[x]	<=>	3oddcoa[x] + h[x] + nadh[x]	'(1593.1)'
r0752	h2o[m] + nad[m] + 34dhmald[m]	<=>	2.000000 h[m] + nadh[m] + 34dhoxmand[m]	'(1593.1)'
r0753	h2o[m] + nadp[m] + 34dhmald[m]	<=>	2.000000 h[m] + nadph[m] + 34dhoxmand[m]	'(10998.1)'
r0754	h2o[m] + nad[m] + 3mox4hpac[m]	<=>	2.000000 h[m] + nadh[m] + homoval[m]	'(1582.1)'
r0755	h2o[m] + nadp[m] + 3mox4hpac[m]	<=>	2.000000 h[m] + nadph[m] + homoval[m]	'(570.1)'
r0756	h2o[m] + nad[m] + 3m4hpga[m]	<=>	2.000000 h[m] + nadh[m] + 3mox4hoxm[m]	'(95.1)'
r0757	h2o[m] + nadp[m] + 3m4hpga[m]	<=>	2.000000 h[m] + nadph[m] + 3mox4hoxm[m]	''
r0780	44mzym[r] + nadp[r]	<=>	44mctr[r] + h[r] + nadph[r]	'(91703.1)'
r0783	lthstrl[r] + nadp[r]	=>	chlstol[r] + h[r] + nadph[r]	'(10965.1) or (11332.1)'
r0787	h2o[c] + sph1p[c]	=>	pi[c] + sphgn[c]	'(7368.1) or (9331.1)'
r0788	amet[c] + HC00718[c]	=>	ahcys[c] + 2.000000 h[c] + HC01842[c]	'(1586.1)'
r0789	amet[c] + HC01842[c]	<=>	ahcys[c] + cholp[c]	'(1586.1)'
r0812	amp[x] + atp[c]	<=>	amp[c] + atp[x]	''
r0813	atp[r] + bildglcur[r] + h2o[r]	=>	adp[r] + bildglcur[e] + h[r] + pi[r]	''
r0879	akg[e] + na1[e]	<=>	akg[c] + na1[c]	''
r0881	ac[e] + na1[e]	=>	ac[c] + na1[c]	''
r0885	gthrd[c] + pi[m]	<=>	gthrd[m] + pi[c]	''
r0899	ala_B[c]	<=>	ala_B[e]	'(3030.1) or (3295.1) or (1962.1) or (3033.1) or (3028.1) or (3032.1)'
r0907	ptrc[m]	<=>	ptrc[c]	'(2182.1) or (2181.1) or (2180.1) or (51703.1) or (23305.1)'
r0924	atp[r] + chsterol[r] + h2o[r]	<=>	adp[r] + chsterol[e] + h[r] + pi[r]	'(10449.1) or (3032.1) or (3030.1)'
r0961	bilirub[e] + na1[e]	<=>	bilirub[c] + na1[c]	'(5297.1) or (5298.1)'
r0974	na1[e] + pnto-R[e]	<=>	na1[c] + pnto-R[c]	'(5286.1) or (5287.1) or (5288.1)'
r1011	dhcholestanate[c]	=>	dhcholestanate[r]	'(30.1)'
r1012	atp[r] + dhcholestancoa[r] + h2o[r]	=>	adp[r] + dhcholestancoa[x] + h[r] + pi[r]	'(26063.1)'
r1013	thcholstoic[c]	=>	thcholstoic[r]	'(26063.1)'
r1014	atp[r] + cholcoar[r] + h2o[r]	=>	adp[r] + cholcoar[x] + h[r] + pi[r]	'(8310.1) or (8309.1) or (51.1)'
r1015	na1[e] + tchola[e]	=>	na1[c] + tchola[c]	'(1666.1)'
r1017	atp[x] + h2o[x] + tchola[x]	=>	adp[x] + h[x] + pi[x] + tchola[e]	'(1892.1) or (3030.1) or (1962.1) or (3032.1)'
r1024	atp[r] + h2o[r] + xol7aone[r]	<=>	adp[r] + h[r] + pi[r] + xol7aone[c]	'(3295.1) or (1962.1) or (3033.1) or (3028.1)'
r1025	atp[r] + h2o[r] + xoldiolone[r]	=>	adp[r] + h[r] + pi[r] + xoldiolone[c]	'(10901.1)'
r1026	atp[c] + dgchol[c] + h2o[c]	<=>	adp[c] + dgchol[e] + h[c] + pi[c]	''
r1028	atp[c] + h2o[c] + tdchola[c]	=>	adp[c] + h[c] + pi[c] + tdchola[e]	'(217.1) or (219.1) or (501.1)'
r1045	na1[e] + dgsn[e]	<=>	dgsn[c] + na1[c]	'(224.1) or (218.1)'
r1051	chsterol[l]	<=>	chsterol[r]	'(1543.1) or (1544.1) or (1571.1) or (1576.1) or (1558.1) or (1565.1) or (1548.1) or (1588.1) or (1559.1) or (1580.1) or (1555.1) or (1577.1) or (1549.1) or (1551.1) or (1572.1) or (1562.1) or (1573.1) or (11283.1) or (1545.1) or (1553.1) or (199974.1) or (260293.1) or (29785.1) or (64816.1) or (57834.1) or (66002.1)'
r1067	his_L[l]	<=>	his_L[c]	'(8529.1) or (4051.1) or (126410.1)'
r1090	cit[e] + na1[e]	=>	cit[c] + na1[c]	'(8529.1) or (4051.1) or (126410.1)'
r1092	17.000000 asn-L[c] + 2436.000000 atp[c] + 62.000000 glu-L[c] + 13.000000 gly[c] + 2436.000000 h2o[c] + 63.000000 ala_L[c] + 27.000000 arg_L[c] + 24.000000 pro_L[c] + 36.000000 asp_L[c] + 35.000000 cys_L[c] + 20.000000 gln_L[c] + 16.000000 his_L[c] + 9.000000 ile_L[c] + 64.000000 leu_L[c] + 60.000000 lys_L[c] + 7.000000 met_L[c] + 35.000000 phe_L[c] + 28.000000 ser_L[c] + 29.000000 thr_L[c] + 2.00…	=>	1827.000000 adp[c] + 609.000000 amp[c] + 1827.000000 pi[c] + 609.000000 ppi[c] + HC00001[c]	'(8529.1) or (4051.1) or (126410.1)'
r1094	19.000000 asn-L[c] + 1672.000000 atp[c] + 32.000000 glu-L[c] + 24.000000 gly[c] + 1672.000000 h2o[c] + 26.000000 ala_L[c] + 7.000000 arg_L[c] + 19.000000 pro_L[c] + 24.000000 asp_L[c] + 3.000000 cys_L[c] + 18.000000 gln_L[c] + 13.000000 his_L[c] + 20.000000 ile_L[c] + 51.000000 leu_L[c] + 34.000000 lys_L[c] + 10.000000 met_L[c] + 27.000000 phe_L[c] + 25.000000 ser_L[c] + 30.000000 thr_L[c] + 3.00…	=>	1254.000000 adp[c] + 418.000000 amp[c] + 1254.000000 pi[c] + 418.000000 ppi[c] + HC00003[c]	''
r1096	asn-L[c] + 496.000000 atp[c] + 5.000000 glu-L[c] + 6.000000 gly[c] + 496.000000 h2o[c] + 11.000000 ala_L[c] + 9.000000 arg_L[c] + 9.000000 pro_L[c] + 8.000000 asp_L[c] + 2.000000 cys_L[c] + 7.000000 gln_L[c] + his_L[c] + 4.000000 ile_L[c] + 20.000000 leu_L[c] + 4.000000 lys_L[c] + 5.000000 met_L[c] + 3.000000 phe_L[c] + 8.000000 ser_L[c] + 6.000000 thr_L[c] + 4.000000 tyr_L[c] + 11.000000 val_L[c]	<=>	372.000000 adp[c] + 124.000000 amp[c] + 372.000000 pi[c] + 124.000000 ppi[c] + HC01161[c]	'(240.1)'
r1097	348.000000 atp[m] + 9.000000 glu-L[m] + 3.000000 gly[m] + 348.000000 h2o[m] + 5.000000 met_L[m] + 3.000000 ala_L[m] + asn_L[m] + cys_L[m] + 5.000000 pro_L[m] + 13.000000 asp_L[m] + 7.000000 lys_L[m] + arg_L[m] + 3.000000 ser_L[m] + 3.000000 gln_L[m] + 8.000000 ile_L[m] + 10.000000 leu_L[m] + 3.000000 phe_L[m] + 4.000000 tyr_L[m] + 6.000000 val_L[m] + his_L[m] + thr_L[m]	<=>	261.000000 adp[m] + 87.000000 amp[m] + 261.000000 pi[m] + 87.000000 ppi[m] + HC02222[m]	'(239.1)'
r1101	138.000000 asn-L[c] + 10696.000000 atp[c] + 186.000000 glu-L[c] + 262.000000 gly[c] + 10696.000000 h2o[c] + 134.000000 ala_L[c] + 134.000000 arg_L[c] + 114.000000 pro_L[c] + 176.000000 asp_L[c] + 48.000000 cys_L[c] + 110.000000 gln_L[c] + 62.000000 his_L[c] + 104.000000 ile_L[c] + 166.000000 leu_L[c] + 154.000000 lys_L[c] + 48.000000 met_L[c] + 98.000000 phe_L[c] + 278.000000 ser_L[c] + 182.00000…	<=>	8022.000000 adp[c] + 2674.000000 amp[c] + 8022.000000 pi[c] + 2674.000000 ppi[c] + HC01852[c]	'(2053.1)'
r1104	25.000000 asn-L[c] + 2488.000000 atp[c] + 51.000000 glu-L[c] + 49.000000 gly[c] + 2488.000000 h2o[c] + 42.000000 ala_L[c] + 44.000000 arg_L[c] + 33.000000 pro_L[c] + 35.000000 asp_L[c] + 26.000000 cys_L[c] + 26.000000 gln_L[c] + 13.000000 his_L[c] + 22.000000 ile_L[c] + 51.000000 leu_L[c] + 29.000000 lys_L[c] + 9.000000 met_L[c] + 21.000000 phe_L[c] + 38.000000 ser_L[c] + 36.000000 thr_L[c] + 14.…	<=>	1866.000000 adp[c] + 622.000000 amp[c] + 1866.000000 pi[c] + 622.000000 ppi[c] + HC01943[c]	''
r1105	34.000000 asn-L[c] + 2792.000000 atp[c] + 42.000000 glu-L[c] + 52.000000 gly[c] + 2792.000000 h2o[c] + 61.000000 ala_L[c] + 27.000000 arg_L[c] + 32.000000 pro_L[c] + 45.000000 asp_L[c] + 40.000000 cys_L[c] + 17.000000 gln_L[c] + 19.000000 his_L[c] + 15.000000 ile_L[c] + 65.000000 leu_L[c] + 58.000000 lys_L[c] + 10.000000 met_L[c] + 28.000000 phe_L[c] + 41.000000 ser_L[c] + 30.000000 thr_L[c] + 8.…	<=>	2094.000000 adp[c] + 698.000000 amp[c] + 2094.000000 pi[c] + 698.000000 ppi[c] + HC01944[c]	'(2053.1)'
r1112	asn-L[c] + 1268.000000 atp[c] + 40.000000 glu-L[c] + 18.000000 gly[c] + 1268.000000 h2o[c] + 39.000000 ala_L[c] + 34.000000 arg_L[c] + 8.000000 pro_L[c] + 11.000000 asp_L[c] + 2.000000 cys_L[c] + 32.000000 gln_L[c] + 2.000000 his_L[c] + 2.000000 ile_L[c] + 41.000000 leu_L[c] + 13.000000 lys_L[c] + 8.000000 met_L[c] + 4.000000 phe_L[c] + 14.000000 ser_L[c] + 12.000000 thr_L[c] + 8.000000 trp_L[c] …	<=>	951.000000 adp[c] + 317.000000 amp[c] + 951.000000 pi[c] + 317.000000 ppi[c] + HC00009[c]	'(239.1)'
r1113	5.000000 asn-L[c] + 1068.000000 atp[c] + 30.000000 glu-L[c] + 11.000000 gly[c] + 1068.000000 h2o[c] + 23.000000 ala_L[c] + 17.000000 arg_L[c] + 10.000000 pro_L[c] + 16.000000 asp_L[c] + 19.000000 gln_L[c] + 6.000000 his_L[c] + 41.000000 leu_L[c] + 22.000000 lys_L[c] + 4.000000 met_L[c] + 8.000000 phe_L[c] + 16.000000 ser_L[c] + 12.000000 thr_L[c] + 5.000000 trp_L[c] + 7.000000 tyr_L[c] + 15.00000…	<=>	801.000000 adp[c] + 267.000000 amp[c] + 801.000000 pi[c] + 267.000000 ppi[c] + HC00004[c]	'(240.1)'
r1147	akg[c] + icit[m]	=>	akg[m] + icit[c]	'(11001.1)'
r1148	akg[c] + icit[x]	<=>	akg[x] + icit[c]	'(3295.1) or (1962.1)'
r1150	pi[l]	<=>	pi[c]	'(64834.1) or (79071.1) or (60481.1) or (54898.1)'
r1154	coa[m] + nad[m] + 2obut[m]	<=>	co2[m] + nadh[m] + ppcoa[m]	'(64834.1) or (79071.1) or (60481.1) or (54898.1)'
r1155	2obut[c] + h[c]	=>	h[m] + 2obut[m]	'(3283.1) or (3284.1)'
r1164	chsterol[r] + pmtcoa[r]	<=>	coa[r] + HC02020[r]	'(3283.1) or (3284.1)'
r1165	chsterol[r] + hdd2coa[r]	=>	coa[r] + HC02021[r]	'(11001.1) or (2182.1) or (2181.1) or (2180.1) or (51703.1) or (23305.1)'
r1167	chsterol[r] + odecoa[r]	<=>	coa[r] + HC02023[r]	'(64834.1)'
r1170	chsterol[r] + lnlncgcoa[r]	<=>	coa[r] + HC02026[r]	'(64834.1) or (79071.1) or (60481.1) or (54898.1)'
r1171	chsterol[r] + arachdcoa[r]	<=>	coa[r] + HC02027[r]	'(11001.1) or (2182.1) or (2181.1) or (2180.1) or (51703.1) or (23305.1)'
r1172	h2o[r] + HC02020[r]	<=>	chsterol[r] + h[r] + hdca[r]	'(1591.1)'
r1174	h2o[r] + HC02021[r]	=>	chsterol[r] + h[r] + hdcea[r]	'(8310.1) or (8309.1) or (51.1)'
r1177	h2o[r] + HC02023[r]	=>	chsterol[r] + h[r] + ocdcea[r]	'(11001.1) or (2182.1) or (2181.1) or (2180.1) or (51703.1) or (23305.1)'
r1182	h2o[r] + HC02026[r]	=>	chsterol[r] + h[r] + lnlncg[r]	'(64834.1) or (79071.1) or (60481.1) or (54898.1)'
r1183	h2o[r] + HC02027[r]	=>	arachd[r] + chsterol[r] + h[r]	'(64834.1) or (79071.1) or (60481.1) or (54898.1)'
r1251	atp[r] + coa[r] + hdcea[r]	<=>	amp[r] + ppi[r] + hdd2coa[r]	'(8310.1) or (8309.1) or (51.1)'
r1254	atp[c] + coa[c] + 8.000000 h[c] + strdnc[c]	<=>	amp[c] + ppi[c] + stcoa[c]	'(11001.1) or (2182.1) or (2181.1) or (2180.1) or (51703.1) or (23305.1)'
r1255	atp[r] + coa[r] + ocdcea[r]	<=>	amp[r] + ppi[r] + odecoa[r]	'(64834.1) or (79071.1) or (60481.1) or (54898.1)'
r1260	atp[r] + coa[r] + lnlncg[r]	<=>	amp[r] + ppi[r] + lnlncgcoa[r]	'(64834.1) or (79071.1) or (60481.1) or (54898.1)'
r1262	arachd[r] + atp[r] + coa[r]	<=>	amp[r] + ppi[r] + arachdcoa[r]	'(64834.1) or (79071.1) or (60481.1) or (54898.1)'
r1333	304.000000 atp[c] + 304.000000 h2o[c] + HC00001[c]	<=>	304.000000 adp[c] + 17.000000 asn-L[c] + 62.000000 glu-L[c] + 13.000000 gly[c] + 304.000000 pi[c] + 63.000000 ala_L[c] + 27.000000 arg_L[c] + 24.000000 pro_L[c] + 36.000000 asp_L[c] + 35.000000 cys_L[c] + 20.000000 gln_L[c] + 16.000000 his_L[c] + 9.000000 ile_L[c] + 64.000000 leu_L[c] + 60.000000 lys_L[c] + 7.000000 met_L[c] + 35.000000 phe_L[c] + 28.000000 ser_L[c] + 29.000000 thr_L[c] + 2.00000…	'(64834.1) or (79071.1) or (60481.1) or (54898.1)'
r1337	209.000000 atp[c] + 209.000000 h2o[c] + HC00003[c]	<=>	209.000000 adp[c] + 19.000000 asn-L[c] + 32.000000 glu-L[c] + 24.000000 gly[c] + 209.000000 pi[c] + 26.000000 ala_L[c] + 7.000000 arg_L[c] + 19.000000 pro_L[c] + 24.000000 asp_L[c] + 3.000000 cys_L[c] + 18.000000 gln_L[c] + 13.000000 his_L[c] + 20.000000 ile_L[c] + 51.000000 leu_L[c] + 34.000000 lys_L[c] + 10.000000 met_L[c] + 27.000000 phe_L[c] + 25.000000 ser_L[c] + 30.000000 thr_L[c] + 3.00000…	'(3030.1) or (3295.1) or (1962.1) or (3033.1) or (3028.1) or (3032.1)'
r1339	133.000000 atp[c] + 133.000000 h2o[c] + HC00004[c]	<=>	133.000000 adp[c] + 5.000000 asn-L[c] + 30.000000 glu-L[c] + 11.000000 gly[c] + 133.000000 pi[c] + 23.000000 ala_L[c] + 17.000000 arg_L[c] + 10.000000 pro_L[c] + 16.000000 asp_L[c] + 19.000000 gln_L[c] + 6.000000 his_L[c] + 41.000000 leu_L[c] + 22.000000 lys_L[c] + 4.000000 met_L[c] + 8.000000 phe_L[c] + 16.000000 ser_L[c] + 12.000000 thr_L[c] + 5.000000 trp_L[c] + 7.000000 tyr_L[c] + 15.000000 v…	'(3030.1) or (3295.1) or (1962.1) or (3033.1) or (3028.1) or (3032.1)'
r1346	158.000000 atp[c] + 158.000000 h2o[c] + HC00009[c]	=>	158.000000 adp[c] + asn-L[c] + 40.000000 glu-L[c] + 18.000000 gly[c] + 158.000000 pi[c] + 39.000000 ala_L[c] + 34.000000 arg_L[c] + 8.000000 pro_L[c] + 11.000000 asp_L[c] + 2.000000 cys_L[c] + 32.000000 gln_L[c] + 2.000000 his_L[c] + 2.000000 ile_L[c] + 41.000000 leu_L[c] + 13.000000 lys_L[c] + 8.000000 met_L[c] + 4.000000 phe_L[c] + 14.000000 ser_L[c] + 12.000000 thr_L[c] + 8.000000 trp_L[c] + 4…	'(3030.1) or (3295.1) or (1962.1) or (3033.1) or (3028.1) or (3032.1)'
r1348	1337.000000 atp[c] + 1337.000000 h2o[c] + HC01852[c]	<=>	1337.000000 adp[c] + 138.000000 asn-L[c] + 186.000000 glu-L[c] + 262.000000 gly[c] + 1337.000000 pi[c] + 134.000000 ala_L[c] + 134.000000 arg_L[c] + 114.000000 pro_L[c] + 176.000000 asp_L[c] + 48.000000 cys_L[c] + 110.000000 gln_L[c] + 62.000000 his_L[c] + 104.000000 ile_L[c] + 166.000000 leu_L[c] + 154.000000 lys_L[c] + 48.000000 met_L[c] + 98.000000 phe_L[c] + 278.000000 ser_L[c] + 182.000000 t…	'(10449.1) or (3032.1) or (3030.1)'
r1354	311.000000 atp[c] + 311.000000 h2o[c] + HC01943[c]	<=>	311.000000 adp[c] + 25.000000 asn-L[c] + 51.000000 glu-L[c] + 49.000000 gly[c] + 311.000000 pi[c] + 42.000000 ala_L[c] + 44.000000 arg_L[c] + 33.000000 pro_L[c] + 35.000000 asp_L[c] + 26.000000 cys_L[c] + 26.000000 gln_L[c] + 13.000000 his_L[c] + 22.000000 ile_L[c] + 51.000000 leu_L[c] + 29.000000 lys_L[c] + 9.000000 met_L[c] + 21.000000 phe_L[c] + 38.000000 ser_L[c] + 36.000000 thr_L[c] + 14.000…	'(10449.1) or (3032.1) or (3030.1)'
r1356	349.000000 atp[c] + 349.000000 h2o[c] + HC01944[c]	<=>	349.000000 adp[c] + 34.000000 asn-L[c] + 42.000000 glu-L[c] + 52.000000 gly[c] + 49.000000 pi[c] + 61.000000 ala_L[c] + 27.000000 arg_L[c] + 32.000000 pro_L[c] + 45.000000 asp_L[c] + 40.000000 cys_L[c] + 17.000000 gln_L[c] + 19.000000 his_L[c] + 15.000000 ile_L[c] + 65.000000 leu_L[c] + 58.000000 lys_L[c] + 10.000000 met_L[c] + 28.000000 phe_L[c] + 41.000000 ser_L[c] + 30.000000 thr_L[c] + 8.0000…	'(10449.1) or (3032.1) or (3030.1)'
r1358	62.000000 atp[c] + 62.000000 h2o[c] + HC01161[c]	<=>	62.000000 adp[c] + asn-L[c] + 5.000000 glu-L[c] + 6.000000 gly[c] + 62.000000 pi[c] + 11.000000 ala_L[c] + 9.000000 arg_L[c] + 9.000000 pro_L[c] + 8.000000 asp_L[c] + 2.000000 cys_L[c] + 7.000000 gln_L[c] + his_L[c] + 4.000000 ile_L[c] + 20.000000 leu_L[c] + 4.000000 lys_L[c] + 5.000000 met_L[c] + 3.000000 phe_L[c] + 8.000000 ser_L[c] + 6.000000 thr_L[c] + 4.000000 tyr_L[c] + 11.000000 val_L[c]	'(1892.1) or (3030.1) or (1962.1) or (3032.1)'
r1359	43.000000 atp[m] + 43.000000 h2o[m] + HC02222[m]	=>	43.000000 adp[m] + 9.000000 glu-L[m] + 3.000000 gly[m] + 43.000000 pi[m] + 5.000000 met_L[m] + 3.000000 ala_L[m] + asn_L[m] + cys_L[m] + 5.000000 pro_L[m] + 13.000000 asp_L[m] + 7.000000 lys_L[m] + arg_L[m] + 3.000000 ser_L[m] + 3.000000 gln_L[m] + 8.000000 ile_L[m] + 10.000000 leu_L[m] + 3.000000 phe_L[m] + 4.000000 tyr_L[m] + 6.000000 val_L[m] + his_L[m] + thr_L[m]	'(1892.1) or (3030.1) or (1962.1) or (3032.1)'
r1380	h[r] + nadph[r] + zymst[r]	<=>	nadp[r] + zymstnl[r]	'(1892.1) or (3030.1) or (1962.1) or (3032.1)'
r1382	6.000000 atp[c] + 6.000000 glu-L[c] + 6.000000 h2o[c] + thf[c]	<=>	6.000000 adp[c] + 6.000000 pi[c] + HC02129[c]	'(412.1)'
r1383	HC02129[c]	<=>	6.000000 glu-L[c] + thf[c]	'(412.1)'
r1393	glygn3[c] + 7.000000 pi[c]	<=>	7.000000 g1p[c] + ggn[c]	'(64834.1) or (79071.1) or (60481.1) or (54898.1)'
r1402	12.000000 asn-L[c] + 1400.000000 atp[c] + 15.000000 glu-L[c] + 18.000000 gly[c] + 1400.000000 h2o[c] + 22.000000 ala_L[c] + 12.000000 arg_L[c] + 15.000000 pro_L[c] + 26.000000 asp_L[c] + 6.000000 cys_L[c] + 14.000000 gln_L[c] + 9.000000 his_L[c] + 12.000000 ile_L[c] + 39.000000 leu_L[c] + 18.000000 lys_L[c] + 8.000000 met_L[c] + 20.000000 phe_L[c] + 31.000000 ser_L[c] + 25.000000 thr_L[c] + 7.000…	<=>	1050.000000 adp[c] + 350.000000 amp[c] + ggn[c] + 1050.000000 pi[c] + 350.000000 ppi[c]	'(64834.1) or (79071.1) or (60481.1) or (54898.1)'
r1403	175.000000 atp[c] + ggn[c] + 175.000000 h2o[c]	<=>	175.000000 adp[c] + 12.000000 asn-L[c] + 15.000000 glu-L[c] + 18.000000 gly[c] + 175.000000 pi[c] + 22.000000 ala_L[c] + 12.000000 arg_L[c] + 15.000000 pro_L[c] + 26.000000 asp_L[c] + 6.000000 cys_L[c] + 14.000000 gln_L[c] + 9.000000 his_L[c] + 12.000000 ile_L[c] + 39.000000 leu_L[c] + 18.000000 lys_L[c] + 8.000000 met_L[c] + 20.000000 phe_L[c] + 31.000000 ser_L[c] + 25.000000 thr_L[c] + 7.000000…	'(64834.1) or (79071.1) or (60481.1) or (54898.1)'
r1423	pi[c]	<=>	pi[e]	'(64834.1) or (79071.1) or (60481.1) or (54898.1)'
r1427	h[c] + his_L[c]	=>	h[m] + his_L[m]	'(8310.1) or (8309.1) or (51.1)'
r1429	glyc3p[c]	=>	glyc3p[x]	'(1892.1) or (3030.1) or (1962.1) or (3032.1)'
r1431	dadp[m] + h2o[m] + trdox[m]	=>	adp[m] + trdrd[m]	'(3295.1) or (1962.1) or (3033.1) or (3028.1)'
r1433	h[m] + nadp[m] + trdrd[m]	=>	nadph[m] + trdox[m]	'(1593.1)'
r1434	ala_L[c]	=>	ala_L[m]	'(54600.1) or (10720.1) or (7367.1) or (7363.1) or (7364.1) or (54578.1) or (54657.1) or (54659.1) or (54579.1) or (7365.1) or (7366.1) or (54490.1) or (54577.1) or (54575.1) or (54658.1)'
r1441	trdrd[c]	=>	trdrd[m]	'(54600.1) or (10720.1) or (7367.1) or (7363.1) or (7364.1) or (54578.1) or (54657.1) or (54659.1) or (54579.1) or (7365.1) or (7366.1) or (54490.1) or (54577.1) or (54575.1) or (54658.1)'
r1443	ddcacoa[x] + o2[x]	<=>	h2o2[x] + dd2coa[x]	'(54600.1) or (10720.1) or (7367.1) or (7363.1) or (7364.1) or (54578.1) or (54657.1) or (54659.1) or (54579.1) or (7365.1) or (7366.1) or (54490.1) or (54577.1) or (54575.1) or (54658.1)'
r1444	o2[x] + tdcoa[x]	<=>	h2o2[x] + HC01412[x]	'(54600.1) or (10720.1) or (7367.1) or (7363.1) or (7364.1) or (54578.1) or (54657.1) or (54659.1) or (54579.1) or (7365.1) or (7366.1) or (54490.1) or (54577.1) or (54575.1) or (54658.1)'
r1453	q10h2[m] + pro_L[m]	<=>	1pyr5c[m] + 5.000000 h[m] + q10[m]	'(93492.1)'
r1454	h[c] + 2obut[m]	<=>	2obut[c] + h[m]	'(10901.1)'
r1455	h[c] + phe_L[c]	=>	h[m] + phe_L[m]	'(10901.1)'
r1456	h[c] + phe_L[m]	=>	h[m] + phe_L[c]	'(1543.1) or (1544.1) or (1571.1) or (1576.1) or (1558.1) or (1565.1) or (1548.1) or (1588.1) or (1559.1) or (1580.1) or (1555.1) or (1577.1) or (1549.1) or (1551.1) or (1572.1) or (1562.1) or (1573.1) or (11283.1) or (1545.1) or (1553.1) or (199974.1) or (260293.1) or (29785.1) or (64816.1) or (57834.1) or (66002.1)'
r1497	2.000000 na1[e] + tdchola[e]	<=>	2.000000 na1[c] + tdchola[c]	'(1543.1) or (1544.1) or (1571.1) or (1576.1) or (1558.1) or (1565.1) or (1548.1) or (1588.1) or (1559.1) or (1580.1) or (1555.1) or (1577.1) or (1549.1) or (1551.1) or (1572.1) or (1562.1) or (1573.1) or (11283.1) or (1545.1) or (1553.1) or (199974.1) or (260293.1) or (29785.1) or (64816.1) or (57834.1) or (66002.1)'
r1514	arachd[c] + atp[c] + h2o[c]	<=>	adp[c] + arachd[e] + h[c] + pi[c]	'(594.1)'
r1515	atp[c] + h2o[c] + hdca[c]	<=>	adp[c] + h[c] + hdca[e] + pi[c]	'(8310.1) or (30.1) or (8309.1) or (51.1)'
r1516	atp[c] + h2o[c] + ocdcea[c]	<=>	adp[c] + h[c] + ocdcea[e] + pi[c]	'(2182.1) or (2181.1) or (2180.1) or (51703.1) or (23305.1)'
r1517	atp[c] + h2o[c] + strdnc[c]	=>	adp[c] + h[c] + pi[c] + strdnc[e]	'(11001.1) or (2182.1) or (2181.1) or (2180.1) or (51703.1) or (23305.1)'
r1518	atp[c] + h2o[c] + lnlc[c]	<=>	adp[c] + h[c] + lnlc[e] + pi[c]	'(11001.1) or (2182.1) or (2181.1) or (2180.1) or (51703.1) or (23305.1)'
r1520	atp[c] + h2o[c] + lnlncg[c]	=>	adp[c] + h[c] + lnlncg[e] + pi[c]	'(10449.1) or (3032.1) or (3030.1)'
r1521	atp[c] + h2o[c] + lnlnca[c]	<=>	adp[c] + h[c] + lnlnca[e] + pi[c]	'(1892.1) or (3030.1) or (1962.1) or (3032.1)'
r1522	atp[c] + h2o[c] + lgnc[c]	<=>	adp[c] + h[c] + lgnc[e] + pi[c]	'(3295.1) or (1962.1) or (3033.1) or (3028.1)'
r1525	atp[c] + dlnlcg[c] + h2o[c]	<=>	adp[c] + dlnlcg[e] + h[c] + pi[c]	'(10965.1) or (11332.1)'
r1529	atp[c] + h2o[c] + ttdca[c]	<=>	adp[c] + h[c] + pi[c] + ttdca[e]	'(10005.1) or (122970.1) or (570.1)'
r1530	atp[c] + gthrd[c] + h2o[c]	=>	adp[c] + gthrd[e] + h[c] + pi[c]	'(3295.1) or (1962.1) or (3033.1) or (3028.1)'
r1536	atp[c] + h2o[c] + urate[c]	<=>	adp[c] + h[c] + pi[c] + urate[e]	'(8310.1) or (30.1) or (8309.1) or (51.1)'
r1559	ala_L[e] + ser_L[c]	=>	ala_L[c] + ser_L[e]	'(10449.1) or (3032.1) or (3030.1)'
r1560	ala_L[e] + met_L[c]	=>	ala_L[c] + met_L[e]	'(10965.1) or (11332.1)'
r1562	ala_L[e] + phe_L[c]	<=>	ala_L[c] + phe_L[e]	'(10005.1) or (122970.1) or (570.1)'
r1564	ala_L[e] + cys_L[c]	=>	ala_L[c] + cys_L[e]	'(1892.1) or (3030.1) or (1962.1) or (3032.1)'
r1566	ala_L[e] + pro_L[c]	=>	ala_L[c] + pro_L[e]	'(2182.1) or (2181.1) or (2180.1) or (51703.1) or (23305.1)'
r1570	ala_L[e] + hom_L[c]	=>	ala_L[c] + hom_L[e]	'(11001.1) or (2182.1) or (2181.1) or (2180.1) or (51703.1) or (23305.1)'
r1595	ser_L[e] + hom_L[c]	<=>	ser_L[c] + hom_L[e]	'(11001.1) or (2182.1) or (2181.1) or (2180.1) or (51703.1) or (23305.1)'
r1606	met_L[e] + hom_L[c]	=>	met_L[c] + hom_L[e]	'(223.1) or (218.1)'
r1633	tyr_L[e] + hom_L[c]	=>	tyr_L[c] + hom_L[e]	'(217.1) or (219.1) or (501.1)'
r1655	asn_L[e] + hom_L[c]	=>	asn-L[c] + hom_L[e]	'(224.1) or (218.1)'
r1662	ile_L[c] + hom_L[e]	=>	ile_L[e] + hom_L[c]	'(26.1)'
r1665	his_L[c] + lys_L[e]	<=>	his_L[e] + lys_L[c]	'(8529.1) or (4051.1) or (126410.1)'
r1666	lys_L[e] + citr_L[c]	<=>	lys_L[c] + citr_L[e]	'(10449.1) or (3032.1) or (3030.1)'
r1668	arg_L[e] + his_L[c]	<=>	arg_L[c] + his_L[e]	'(10449.1) or (3032.1) or (3030.1)'
r1671	his_L[e] + citr_L[c]	<=>	his_L[c] + citr_L[e]	'(1892.1) or (3030.1) or (1962.1) or (3032.1)'
r1672	gly[e] + na1[e] + ala_L[c]	<=>	gly[c] + na1[c] + ala_L[e]	'(3295.1) or (1962.1) or (3033.1) or (3028.1)'
r1673	gly[e] + na1[e] + gln_L[c]	<=>	gly[c] + na1[c] + gln_L[e]	'(10449.1) or (3032.1) or (3030.1)'
r1674	gly[e] + na1[e] + ser_L[c]	<=>	gly[c] + na1[c] + ser_L[e]	'(1892.1) or (3030.1) or (1962.1) or (3032.1)'
r1675	gly[e] + na1[e] + met_L[c]	<=>	gly[c] + na1[c] + met_L[e]	'(3295.1) or (1962.1) or (3033.1) or (3028.1)'
r1676	gly[e] + na1[e] + trp_L[c]	<=>	gly[c] + na1[c] + trp_L[e]	'(10449.1) or (3032.1) or (3030.1)'
r1677	gly[e] + na1[e] + phe_L[c]	<=>	gly[c] + na1[c] + phe_L[e]	'(10449.1) or (3032.1) or (3030.1)'
r1678	gly[e] + na1[e] + tyr_L[c]	<=>	gly[c] + na1[c] + tyr_L[e]	'(1892.1) or (3030.1) or (1962.1) or (3032.1)'
r1679	gly[e] + na1[e] + cys_L[c]	=>	gly[c] + na1[c] + cys_L[e]	'(3295.1) or (1962.1) or (3033.1) or (3028.1)'
r1680	gly[e] + na1[e] + leu_L[c]	=>	gly[c] + na1[c] + leu_L[e]	'(10449.1) or (3032.1) or (3030.1)'
r1681	gly[e] + na1[e] + pro_L[c]	=>	gly[c] + na1[c] + pro_L[e]	'(1892.1) or (3030.1) or (1962.1) or (3032.1)'
r1690	na1[e] + ala_L[e] + met_L[c]	=>	na1[c] + ala_L[c] + met_L[e]	'(3295.1) or (1962.1) or (3033.1) or (3028.1)'
r1693	na1[e] + ala_L[e] + tyr_L[c]	=>	na1[c] + ala_L[c] + tyr_L[e]	'(10901.1)'
r1695	na1[e] + ala_L[e] + leu_L[c]	<=>	na1[c] + ala_L[c] + leu_L[e]	'(10901.1)'
r1696	na1[e] + ala_L[e] + pro_L[c]	<=>	na1[c] + ala_L[c] + pro_L[e]	'(8529.1) or (4051.1) or (126410.1)'
r1700	na1[e] + ala_L[e] + hom_L[c]	=>	na1[c] + ala_L[c] + hom_L[e]	'(8529.1) or (4051.1) or (126410.1)'
r1701	na1[e] + ala_L[e] + ile_L[c]	=>	na1[c] + ala_L[c] + ile_L[e]	'(8529.1) or (4051.1) or (126410.1)'
r1702	gly[c] + na1[e] + gln_L[e]	=>	gly[e] + na1[c] + gln_L[c]	'(8529.1) or (4051.1) or (126410.1)'
r1705	na1[e] + gln_L[e] + met_L[c]	=>	na1[c] + gln_L[c] + met_L[e]	'(10449.1) or (3032.1) or (3030.1)'
r1706	na1[e] + gln_L[e] + trp_L[c]	=>	na1[c] + gln_L[c] + trp_L[e]	'(10965.1) or (11332.1)'
r1711	na1[e] + pro_L[c] + gln_L[e]	<=>	na1[c] + pro_L[e] + gln_L[c]	'(10005.1) or (122970.1) or (570.1)'
r1716	na1[e] + gln_L[e] + ile_L[c]	<=>	na1[c] + gln_L[c] + ile_L[e]	'(8310.1) or (30.1) or (8309.1) or (51.1)'
r1717	gly[c] + na1[e] + ser_L[e]	<=>	gly[e] + na1[c] + ser_L[c]	'(2182.1) or (2181.1) or (2180.1) or (51703.1) or (23305.1)'
r1721	na1[e] + ser_L[e] + trp_L[c]	<=>	na1[c] + ser_L[c] + trp_L[e]	'(11001.1) or (2182.1) or (2181.1) or (2180.1) or (51703.1) or (23305.1)'
r1723	na1[e] + ser_L[e] + tyr_L[c]	<=>	na1[c] + ser_L[c] + tyr_L[e]	'(11001.1) or (2182.1) or (2181.1) or (2180.1) or (51703.1) or (23305.1)'
r1725	na1[e] + leu_L[c] + ser_L[e]	<=>	na1[c] + leu_L[e] + ser_L[c]	'(1892.1) or (3030.1) or (1962.1) or (3032.1)'
r1726	na1[e] + pro_L[c] + ser_L[e]	=>	na1[c] + pro_L[e] + ser_L[c]	'(3295.1) or (1962.1) or (3033.1) or (3028.1)'
r1730	na1[e] + ser_L[e] + hom_L[c]	<=>	na1[c] + ser_L[c] + hom_L[e]	'(8529.1) or (4051.1) or (126410.1)'
r1731	na1[e] + ile_L[c] + ser_L[e]	<=>	na1[c] + ile_L[e] + ser_L[c]	'(10901.1)'
r1732	gly[c] + na1[e] + met_L[e]	<=>	gly[e] + na1[c] + met_L[c]	'(10901.1)'
r1733	na1[e] + ala_L[c] + met_L[e]	<=>	na1[c] + ala_L[e] + met_L[c]	'(8529.1) or (4051.1) or (126410.1)'
r1735	na1[e] + met_L[e] + ser_L[c]	<=>	na1[c] + met_L[c] + ser_L[e]	'(10901.1)'
r1736	na1[e] + met_L[e] + trp_L[c]	<=>	na1[c] + met_L[c] + trp_L[e]	'(10901.1)'
r1738	na1[e] + met_L[e] + tyr_L[c]	<=>	na1[c] + met_L[c] + tyr_L[e]	'(10901.1)'
r1739	na1[e] + cys_L[c] + met_L[e]	<=>	na1[c] + cys_L[e] + met_L[c]	'(8529.1) or (4051.1) or (126410.1)'
r1740	na1[e] + leu_L[c] + met_L[e]	<=>	na1[c] + leu_L[e] + met_L[c]	'(8529.1) or (4051.1) or (126410.1)'
r1742	asn-L[c] + na1[e] + met_L[e]	=>	na1[c] + asn_L[e] + met_L[c]	'(8529.1) or (4051.1) or (126410.1)'
r1743	na1[e] + met_L[e] + val_L[c]	<=>	na1[c] + met_L[c] + val_L[e]	'(8529.1) or (4051.1) or (126410.1)'
r1745	na1[e] + met_L[e] + hom_L[c]	<=>	na1[c] + met_L[c] + hom_L[e]	'(10449.1) or (3032.1) or (3030.1)'
r1746	na1[e] + ile_L[c] + met_L[e]	<=>	na1[c] + ile_L[e] + met_L[c]	'(10965.1) or (11332.1)'
r1747	gly[c] + na1[e] + trp_L[e]	<=>	gly[e] + na1[c] + trp_L[c]	'(10005.1) or (122970.1) or (570.1)'
r1749	na1[e] + gln_L[c] + trp_L[e]	<=>	na1[c] + gln_L[e] + trp_L[c]	'(8310.1) or (30.1) or (8309.1) or (51.1)'
r1750	na1[e] + ser_L[c] + trp_L[e]	<=>	na1[c] + ser_L[e] + trp_L[c]	'(2182.1) or (2181.1) or (2180.1) or (51703.1) or (23305.1)'
r1751	na1[e] + met_L[c] + trp_L[e]	<=>	na1[c] + met_L[e] + trp_L[c]	'(11001.1) or (2182.1) or (2181.1) or (2180.1) or (51703.1) or (23305.1)'
r1752	na1[e] + phe_L[c] + trp_L[e]	<=>	na1[c] + phe_L[e] + trp_L[c]	'(11001.1) or (2182.1) or (2181.1) or (2180.1) or (51703.1) or (23305.1)'
r1753	na1[e] + trp_L[e] + tyr_L[c]	=>	na1[c] + trp_L[c] + tyr_L[e]	'(1892.1) or (3030.1) or (1962.1) or (3032.1)'
r1754	na1[e] + cys_L[c] + trp_L[e]	<=>	na1[c] + cys_L[e] + trp_L[c]	'(3295.1) or (1962.1) or (3033.1) or (3028.1)'
r1755	na1[e] + leu_L[c] + trp_L[e]	=>	na1[c] + leu_L[e] + trp_L[c]	'(10005.1) or (122970.1) or (570.1)'
r1756	na1[e] + pro_L[c] + trp_L[e]	=>	na1[c] + pro_L[e] + trp_L[c]	'(8310.1) or (30.1) or (8309.1) or (51.1)'
r1758	na1[e] + trp_L[e] + val_L[c]	<=>	na1[c] + trp_L[c] + val_L[e]	'(11001.1) or (2182.1) or (2181.1) or (2180.1) or (51703.1) or (23305.1)'
r1759	na1[e] + thr_L[c] + trp_L[e]	<=>	na1[c] + thr_L[e] + trp_L[c]	'(8310.1) or (30.1) or (8309.1) or (51.1)'
r1760	na1[e] + trp_L[e] + hom_L[c]	<=>	na1[c] + trp_L[c] + hom_L[e]	'(26063.1)'
r1761	na1[e] + ile_L[c] + trp_L[e]	<=>	na1[c] + ile_L[e] + trp_L[c]	'(10005.1) or (122970.1) or (570.1)'
r1762	gly[c] + na1[e] + phe_L[e]	<=>	gly[e] + na1[c] + phe_L[c]	'(10901.1)'
r1763	na1[e] + ala_L[c] + phe_L[e]	<=>	na1[c] + ala_L[e] + phe_L[c]	'(10901.1)'
r1766	na1[e] + met_L[c] + phe_L[e]	<=>	na1[c] + met_L[e] + phe_L[c]	'(10901.1)'
r1767	na1[e] + phe_L[e] + trp_L[c]	<=>	na1[c] + phe_L[c] + trp_L[e]	'(10901.1)'
r1768	na1[e] + phe_L[e] + tyr_L[c]	<=>	na1[c] + phe_L[c] + tyr_L[e]	'(8310.1) or (8309.1) or (51.1)'
r1769	na1[e] + cys_L[c] + phe_L[e]	<=>	na1[c] + cys_L[e] + phe_L[c]	'(3295.1) or (1962.1) or (3033.1) or (3028.1)'
r1770	na1[e] + leu_L[c] + phe_L[e]	<=>	na1[c] + leu_L[e] + phe_L[c]	'(2329.1) or (2328.1) or (2330.1) or (2326.1) or (2327.1)'
r1771	na1[e] + pro_L[c] + phe_L[e]	<=>	na1[c] + pro_L[e] + phe_L[c]	'10005.1'
r1772	asn-L[c] + na1[e] + phe_L[e]	<=>	na1[c] + asn_L[e] + phe_L[c]	'10005.1'
r1773	na1[e] + phe_L[e] + val_L[c]	<=>	na1[c] + phe_L[c] + val_L[e]	'(215.1)'
r1779	na1[e] + gln_L[c] + tyr_L[e]	<=>	na1[c] + gln_L[e] + tyr_L[c]	'(215.1 and 225.1)'
r1780	na1[e] + ser_L[c] + tyr_L[e]	<=>	na1[c] + ser_L[e] + tyr_L[c]	'(215.1 and 225.1)'
r1781	na1[e] + met_L[c] + tyr_L[e]	=>	na1[c] + met_L[e] + tyr_L[c]	'(376497.1 or 11001.1 or 11000.1 or 10999.1 or 10998.1 or 28965.1)'
r1782	na1[e] + trp_L[c] + tyr_L[e]	=>	na1[c] + trp_L[e] + tyr_L[c]	'(23205.1 or 81616.1)'
r1783	na1[e] + phe_L[c] + tyr_L[e]	=>	na1[c] + phe_L[e] + tyr_L[c]	'(215.1 and 225.1)'
r1784	na1[e] + cys_L[c] + tyr_L[e]	=>	na1[c] + cys_L[e] + tyr_L[c]	'(1892.1 and 3033.1 and 10449.1)'
r1785	na1[e] + leu_L[c] + tyr_L[e]	<=>	na1[c] + leu_L[e] + tyr_L[c]	'26063.1'
r1787	asn-L[c] + na1[e] + tyr_L[e]	<=>	na1[c] + asn_L[e] + tyr_L[c]	'(1892.1 and 3033.1 and 10449.1)'
r1788	na1[e] + tyr_L[e] + val_L[c]	<=>	na1[c] + tyr_L[c] + val_L[e]	'26063.1'
r1789	na1[e] + thr_L[c] + tyr_L[e]	=>	na1[c] + thr_L[e] + tyr_L[c]	'(34.1 and 1892.1)'
r1791	na1[e] + ile_L[c] + tyr_L[e]	<=>	na1[c] + ile_L[e] + tyr_L[c]	'(34.1 and 1892.1 and 3033.1 and 10449.1)'
r1792	gly[c] + na1[e] + cys_L[e]	<=>	gly[e] + na1[c] + cys_L[c]	'(34.1 and 1892.1 and 3033.1 and 10449.1)'
r1796	na1[e] + cys_L[e] + met_L[c]	<=>	na1[c] + cys_L[c] + met_L[e]	'(34.1 and 1892.1 and 3033.1 and 10449.1)'
r1797	na1[e] + cys_L[e] + trp_L[c]	<=>	na1[c] + cys_L[c] + trp_L[e]	'(1892.1 and 3033.1 and 10449.1)'
r1798	na1[e] + cys_L[e] + phe_L[c]	<=>	na1[c] + cys_L[c] + phe_L[e]	'(1892.1 and 3033.1 and 10449.1)'
r1808	na1[e] + ala_L[c] + leu_L[e]	=>	na1[c] + ala_L[e] + leu_L[c]	'(34.1 and 1892.1 and 3033.1 and 10449.1)'
r1809	na1[e] + gln_L[c] + leu_L[e]	<=>	na1[c] + gln_L[e] + leu_L[c]	'(34.1 and 1892.1)'
r1810	na1[e] + leu_L[e] + ser_L[c]	<=>	na1[c] + leu_L[c] + ser_L[e]	'(8310.1 and 1962.1 and 3295.1 and 30.1)'
r1811	na1[e] + leu_L[e] + met_L[c]	=>	na1[c] + leu_L[c] + met_L[e]	'(37.1 and 3030.1 and 3032.1)'
r1812	na1[e] + leu_L[e] + trp_L[c]	<=>	na1[c] + leu_L[c] + trp_L[e]	'(37.1 and 3030.1 and 3032.1)'
r1813	na1[e] + leu_L[e] + phe_L[c]	<=>	na1[c] + leu_L[c] + phe_L[e]	'(37.1 and 3030.1)'
r1815	na1[e] + cys_L[c] + leu_L[e]	<=>	na1[c] + cys_L[e] + leu_L[c]	'(37.1 and 3030.1 and 3032.1)'
r1816	na1[e] + pro_L[c] + leu_L[e]	=>	na1[c] + pro_L[e] + leu_L[c]	'(37.1 and 3030.1)'
r1818	na1[e] + leu_L[e] + val_L[c]	=>	na1[c] + leu_L[c] + val_L[e]	'(37.1 and 3030.1 and 3032.1)'
r1819	na1[e] + leu_L[e] + thr_L[c]	=>	na1[c] + leu_L[c] + thr_L[e]	'(37.1 and 3030.1 and 3032.1)'
r1820	na1[e] + leu_L[e] + hom_L[c]	=>	na1[c] + leu_L[c] + hom_L[e]	'(37.1 and 3030.1)'
r1825	na1[e] + pro_L[e] + ser_L[c]	<=>	na1[c] + pro_L[c] + ser_L[e]	'11001.1'
r1827	na1[e] + pro_L[e] + trp_L[c]	<=>	na1[c] + pro_L[c] + trp_L[e]	'(8310.1 and 1962.1 and 3295.1 and 30.1)'
r1828	na1[e] + pro_L[e] + phe_L[c]	<=>	na1[c] + pro_L[c] + phe_L[e]	'(37.1 and 3030.1 and 3032.1)'
r1829	na1[e] + pro_L[e] + tyr_L[c]	=>	na1[c] + pro_L[c] + tyr_L[e]	'(26061.1 and 224.1)'
r1831	na1[e] + pro_L[e] + leu_L[c]	<=>	na1[c] + pro_L[c] + leu_L[e]	'(26061.1 and 224.1)'
r1832	asn-L[c] + na1[e] + pro_L[e]	<=>	na1[c] + asn_L[e] + pro_L[c]	'(37.1 and 3030.1 and 3032.1)'
r1833	na1[e] + pro_L[e] + val_L[c]	<=>	na1[c] + pro_L[c] + val_L[e]	'(37.1 and 3030.1)'
r1834	na1[e] + pro_L[e] + thr_L[c]	<=>	na1[c] + pro_L[c] + thr_L[e]	'(37.1 and 3030.1 and 3032.1)'
r1835	na1[e] + pro_L[e] + hom_L[c]	<=>	na1[c] + pro_L[c] + hom_L[e]	'(37.1 and 3030.1)'
r1842	na1[e] + asn_L[e] + trp_L[c]	<=>	asn-L[c] + na1[c] + trp_L[e]	'(37.1 and 3030.1 and 3032.1)'
r1844	na1[e] + asn_L[e] + tyr_L[c]	=>	asn-L[c] + na1[c] + tyr_L[e]	'(3030.1 and 3032.1)'
r1846	na1[e] + asn_L[e] + leu_L[c]	<=>	asn-L[c] + na1[c] + leu_L[e]	'(3030.1 and 3032.1)'
r1847	na1[e] + asn_L[e] + pro_L[c]	=>	asn-L[c] + na1[c] + pro_L[e]	'26063.1'
r1848	na1[e] + asn_L[e] + val_L[c]	<=>	asn-L[c] + na1[c] + val_L[e]	'26063.1'
r1850	na1[e] + asn_L[e] + hom_L[c]	<=>	asn-L[c] + na1[c] + hom_L[e]	'11001.1'
r1851	na1[e] + asn_L[e] + ile_L[c]	<=>	asn-L[c] + na1[c] + ile_L[e]	'(37.1 and 3030.1 and 3032.1)'
r1852	gly[c] + na1[e] + val_L[e]	<=>	gly[e] + na1[c] + val_L[c]	'(37.1 and 3030.1)'
r1853	na1[e] + ala_L[c] + val_L[e]	<=>	na1[c] + ala_L[e] + val_L[c]	'(37.1 and 3030.1 and 3032.1)'
r1854	na1[e] + gln_L[c] + val_L[e]	<=>	na1[c] + gln_L[e] + val_L[c]	'(37.1 and 3030.1 and 3032.1)'
r1855	na1[e] + ser_L[c] + val_L[e]	=>	na1[c] + ser_L[e] + val_L[c]	'(37.1 and 3030.1)'
r1856	na1[e] + met_L[c] + val_L[e]	<=>	na1[c] + met_L[e] + val_L[c]	'(37.1 and 3030.1 and 3032.1)'
r1860	na1[e] + cys_L[c] + val_L[e]	=>	na1[c] + cys_L[e] + val_L[c]	'(37.1 and 3030.1)'
r1881	na1[e] + ile_L[c] + thr_L[e]	=>	na1[c] + ile_L[e] + thr_L[c]	'(37.1 and 3030.1 and 3032.1)'
r1882	gly[c] + na1[e] + hom_L[e]	=>	gly[e] + na1[c] + hom_L[c]	'(37.1 and 3030.1 and 3032.1)'
r1884	na1[e] + gln_L[c] + hom_L[e]	=>	na1[c] + gln_L[e] + hom_L[c]	'(3030.1 and 3032.1)'
r1888	na1[e] + phe_L[c] + hom_L[e]	=>	na1[c] + phe_L[e] + hom_L[c]	'(37.1 and 3030.1 and 3032.1)'
r1889	na1[e] + tyr_L[c] + hom_L[e]	=>	na1[c] + tyr_L[e] + hom_L[c]	'(37.1 and 3030.1 and 3032.1)'
r1890	na1[e] + cys_L[c] + hom_L[e]	=>	na1[c] + cys_L[e] + hom_L[c]	'(37.1 and 3030.1)'
r1891	na1[e] + leu_L[c] + hom_L[e]	=>	na1[c] + leu_L[e] + hom_L[c]	'(37.1 and 3030.1 and 3032.1)'
r1892	na1[e] + pro_L[c] + hom_L[e]	=>	na1[c] + pro_L[e] + hom_L[c]	'(37.1 and 3030.1 and 3032.1)'
r1894	na1[e] + val_L[c] + hom_L[e]	=>	na1[c] + val_L[e] + hom_L[c]	'(3030.1 and 3032.1)'
r1897	gly[c] + na1[e] + ile_L[e]	=>	gly[e] + na1[c] + ile_L[c]	'(37.1 and 3030.1 and 3032.1)'
r1899	na1[e] + gln_L[c] + ile_L[e]	=>	na1[c] + gln_L[e] + ile_L[c]	'26063.1'
r1902	na1[e] + ile_L[e] + trp_L[c]	=>	na1[c] + ile_L[c] + trp_L[e]	'(8529.1 and 4051.1)'
r1903	na1[e] + ile_L[e] + phe_L[c]	=>	na1[c] + ile_L[c] + phe_L[e]	'(35.1 and 1892.1 and 3033.1 and 10449.1)'
r1904	na1[e] + ile_L[e] + tyr_L[c]	=>	na1[c] + ile_L[c] + tyr_L[e]	'(35.1 and 1892.1 and 3033.1 and 10449.1)'
r1908	asn-L[c] + na1[e] + ile_L[e]	=>	na1[c] + asn_L[e] + ile_L[c]	'(1892.1 and 3033.1 and 10449.1)'
r1909	na1[e] + ile_L[e] + val_L[c]	=>	na1[c] + ile_L[c] + val_L[e]	'(34.1 and 1892.1 and 3033.1 and 10449.1)'
r1911	na1[e] + ile_L[e] + hom_L[c]	=>	na1[c] + ile_L[c] + hom_L[e]	'(34.1 and 1892.1 and 3033.1 and 10449.1)'
r1912	gly[e] + na1[e] + lys_L[c]	=>	gly[c] + na1[c] + lys_L[e]	'(34.1 and 1892.1 and 3033.1 and 10449.1)'
r1914	gly[e] + na1[e] + orn[c]	=>	gly[c] + na1[c] + orn[e]	'(34.1 and 1892.1 and 3033.1 and 10449.1)'
r1916	gly[e] + na1[e] + citr_L[c]	=>	gly[c] + na1[c] + citr_L[e]	'(34.1 and 1892.1 and 3033.1 and 10449.1)'
r1919	na1[e] + orn[c] + ala_L[e]	=>	na1[c] + orn[e] + ala_L[c]	'(8529.1 and 4051.1)'
r1920	na1[e] + ala_L[e] + his_L[c]	=>	na1[c] + ala_L[c] + his_L[e]	'(1892.1 and 3033.1 and 10449.1)'
r1921	na1[e] + ala_L[e] + citr_L[c]	=>	na1[c] + ala_L[c] + citr_L[e]	'(37.1 and 3030.1 and 3032.1)'
r1923	na1[e] + arg_L[c] + gln_L[e]	=>	na1[c] + arg_L[e] + gln_L[c]	'(37.1 and 3030.1 and 3032.1)'
r1924	na1[e] + orn[c] + gln_L[e]	=>	na1[c] + orn[e] + gln_L[c]	'(37.1 and 3030.1 and 3032.1)'
r1926	na1[e] + gln_L[e] + citr_L[c]	=>	na1[c] + gln_L[c] + citr_L[e]	'(215.1 and 225.1)'
r1928	na1[e] + arg_L[c] + ser_L[e]	=>	na1[c] + arg_L[e] + ser_L[c]	'(215.1 and 225.1)'
r1930	na1[e] + his_L[c] + ser_L[e]	=>	na1[c] + his_L[e] + ser_L[c]	'(376497.1 or 11001.1 or 11000.1 or 10999.1 or 10998.1 or 28965.1)'
r1932	na1[e] + lys_L[c] + met_L[e]	=>	na1[c] + lys_L[e] + met_L[c]	'5825.1'
r1934	na1[e] + orn[c] + met_L[e]	=>	na1[c] + orn[e] + met_L[c]	'10005.1'
r1935	na1[e] + his_L[c] + met_L[e]	=>	na1[c] + his_L[e] + met_L[c]	'5825.1'
r1936	na1[e] + met_L[e] + citr_L[c]	=>	na1[c] + met_L[c] + citr_L[e]	'10005.1'
r1937	na1[e] + lys_L[c] + trp_L[e]	=>	na1[c] + lys_L[e] + trp_L[c]	'215.1'
r1938	na1[e] + arg_L[c] + trp_L[e]	=>	na1[c] + arg_L[e] + trp_L[c]	'215.1'
r1939	na1[e] + orn[c] + trp_L[e]	=>	na1[c] + orn[e] + trp_L[c]	'(122970.1 or 10005.1)'
r1941	na1[e] + trp_L[e] + citr_L[c]	=>	na1[c] + trp_L[c] + citr_L[e]	'(84735.1 or 55748.1)'
r1942	na1[e] + lys_L[c] + phe_L[e]	=>	na1[c] + lys_L[e] + phe_L[c]	'(9963.1 or 9962.1)'
r1943	na1[e] + arg_L[c] + phe_L[e]	=>	na1[c] + arg_L[e] + phe_L[c]	'(6533.1)'
r1945	na1[e] + his_L[c] + phe_L[e]	=>	na1[c] + his_L[e] + phe_L[c]	'(206358.1)'
r1947	na1[e] + lys_L[c] + tyr_L[e]	=>	na1[c] + lys_L[e] + tyr_L[c]	'(51296.1 or 121260.1)'
r1948	na1[e] + arg_L[c] + tyr_L[e]	=>	na1[c] + arg_L[e] + tyr_L[c]	'(92745.1)'
r1950	na1[e] + his_L[c] + tyr_L[e]	=>	na1[c] + his_L[e] + tyr_L[c]	'(11136.1 and 6519.1)'
r1954	na1[e] + orn[c] + cys_L[e]	=>	na1[c] + orn[e] + cys_L[c]	'(92745.1)'
r1955	na1[e] + cys_L[e] + his_L[c]	=>	na1[c] + cys_L[c] + his_L[e]	'(6541.1)'
r1956	na1[e] + cys_L[e] + citr_L[c]	=>	na1[c] + cys_L[c] + citr_L[e]	'(92745.1)'
r1958	na1[e] + arg_L[c] + leu_L[e]	=>	na1[c] + arg_L[e] + leu_L[c]	'(51296.1 or 121260.1)'
r1961	na1[e] + leu_L[e] + citr_L[c]	=>	na1[c] + leu_L[c] + citr_L[e]	'(10999.1)'
r1962	na1[e] + pro_L[e] + lys_L[c]	=>	na1[c] + pro_L[c] + lys_L[e]	'(11254.1)'
r1964	na1[e] + orn[c] + pro_L[e]	=>	na1[c] + orn[e] + pro_L[c]	'(11136.1 and 6519.1)'
r1965	na1[e] + pro_L[e] + his_L[c]	=>	na1[c] + pro_L[c] + his_L[e]	'(79581.1 or 55065.1)'
r1966	na1[e] + pro_L[e] + citr_L[c]	=>	na1[c] + pro_L[c] + citr_L[e]	'(6533.1)'
r1967	na1[e] + asn_L[e] + lys_L[c]	=>	asn-L[c] + na1[c] + lys_L[e]	'(4597.1)'
r1968	na1[e] + arg_L[c] + asn_L[e]	=>	asn-L[c] + na1[c] + arg_L[e]	'(1841.1)'
r1969	na1[e] + orn[c] + asn_L[e]	=>	asn-L[c] + na1[c] + orn[e]	''
r1971	na1[e] + asn_L[e] + citr_L[c]	=>	asn-L[c] + na1[c] + citr_L[e]	'(3422.1) or (91734.1)'
r1973	na1[e] + arg_L[c] + val_L[e]	=>	na1[c] + arg_L[e] + val_L[c]	''
r1974	na1[e] + orn[c] + val_L[e]	=>	na1[c] + orn[e] + val_L[c]	''
r1976	na1[e] + val_L[e] + citr_L[c]	=>	na1[c] + val_L[c] + citr_L[e]	''
r1979	na1[e] + orn[c] + thr_L[e]	=>	na1[c] + orn[e] + thr_L[c]	''
r1981	na1[e] + thr_L[e] + citr_L[c]	=>	na1[c] + thr_L[c] + citr_L[e]	''
r1984	na1[e] + orn[c] + hom_L[e]	=>	na1[c] + orn[e] + hom_L[c]	'(10864.1)'
r1986	na1[e] + hom_L[e] + citr_L[c]	=>	na1[c] + hom_L[c] + citr_L[e]	''
r1989	na1[e] + orn[c] + ile_L[e]	=>	na1[c] + orn[e] + ile_L[c]	''
r1992	gly[c] + lys_L[e]	=>	gly[e] + lys_L[c]	''
r1993	ala_L[c] + lys_L[e]	=>	ala_L[e] + lys_L[c]	''
r1995	lys_L[e] + ser_L[c]	=>	lys_L[c] + ser_L[e]	''
r1997	lys_L[e] + trp_L[c]	=>	lys_L[c] + trp_L[e]	''
r2000	cys_L[c] + lys_L[e]	=>	cys_L[e] + lys_L[c]	''
r2001	leu_L[c] + lys_L[e]	=>	leu_L[e] + lys_L[c]	''
r2003	asn-L[c] + lys_L[e]	=>	asn_L[e] + lys_L[c]	''
r2007	ile_L[c] + lys_L[e]	=>	ile_L[e] + lys_L[c]	''
r2009	ala_L[c] + arg_L[e]	=>	ala_L[e] + arg_L[c]	''
r2038	orn[e] + hom_L[c]	=>	orn[c] + hom_L[e]	''
r2040	gly[c] + his_L[e]	=>	gly[e] + his_L[c]	''
r2041	ala_L[c] + his_L[e]	=>	ala_L[e] + his_L[c]	''
r2042	gln_L[c] + his_L[e]	=>	gln_L[e] + his_L[c]	''
r2044	his_L[e] + met_L[c]	=>	his_L[c] + met_L[e]	''
r2045	his_L[e] + trp_L[c]	=>	his_L[c] + trp_L[e]	''
r2047	his_L[e] + tyr_L[c]	=>	his_L[c] + tyr_L[e]	''
r2049	his_L[e] + leu_L[c]	=>	his_L[c] + leu_L[e]	''
r2050	pro_L[c] + his_L[e]	=>	pro_L[e] + his_L[c]	''
r2051	asn-L[c] + his_L[e]	=>	asn_L[e] + his_L[c]	''
r2054	his_L[e] + hom_L[c]	=>	his_L[c] + hom_L[e]	''
r2055	his_L[e] + ile_L[c]	=>	his_L[c] + ile_L[e]	''
r2057	ala_L[c] + citr_L[e]	=>	ala_L[e] + citr_L[c]	''
r2088	2hb[c] + for[e]	<=>	2hb[e] + for[c]	''
r2094	ac[c] + pyr[e]	<=>	ac[e] + pyr[c]	''
r2103	akg[e] + ppa[c]	=>	akg[c] + ppa[e]	''
r2105	akg[e] + lac-L[c]	=>	akg[c] + lac-L[e]	''
r2106	akg[e] + but[c]	=>	akg[c] + but[e]	''
r2108	akg[e] + bhb[c]	=>	akg[c] + bhb[e]	''
r2110	ac[e] + for[c]	<=>	ac[c] + for[e]	''
r2111	ac[e] + ppa[c]	<=>	ac[c] + ppa[e]	''
r2115	ac[e] + bhb[c]	<=>	ac[c] + bhb[e]	''
r2116	for[e] + ppa[c]	<=>	for[c] + ppa[e]	''
r2117	for[e] + lac-L[c]	<=>	for[c] + lac-L[e]	''
r2118	but[c] + for[e]	<=>	but[e] + for[c]	''
r2373	akg[c] + cit[m]	<=>	akg[m] + cit[c]	''
r2377	akg[c] + HC00342[m]	<=>	akg[m] + HC00342[c]	''
r2384	cit[c] + h[c] + oxa[m]	=>	cit[m] + h[m] + oxa[c]	''
r2386	h[c] + icit[c] + succ[m]	=>	h[m] + icit[m] + succ[c]	''
r2388	h[c] + icit[c] + oxa[m]	=>	h[m] + icit[m] + oxa[c]	''
r2390	h[c] + succ[m] + HC00342[c]	=>	h[m] + succ[c] + HC00342[m]	''
r2395	h[c] + arg_L[c] + lys_L[m]	=>	h[m] + lys_L[c] + arg_L[m]	''
r2396	h[c] + orn[c] + lys_L[m]	=>	h[m] + orn[m] + lys_L[c]	''
r2407	h[c] + arg_L[c] + his_L[m]	=>	h[m] + his_L[c] + arg_L[m]	''
r2409	h[c] + his_L[m] + citr_L[c]	=>	h[m] + his_L[c] + citr_L[m]	''
r2413	h[c] + his_L[c] + citr_L[m]	<=>	h[m] + his_L[m] + citr_L[c]	''
r2420	oxa[c] + pi[m]	<=>	pi[c] + oxa[m]	''
r2449	din[e] + na1[e]	<=>	din[c] + na1[c]	''
r2497	arachd[c] + atp[c] + h2o[c]	<=>	adp[c] + h[c] + pi[c] + arachd[x]	''
r2498	atp[c] + h2o[c] + hdca[c]	<=>	adp[c] + h[c] + hdca[x] + pi[c]	''
r2516	h[x] + lac_L[x]	<=>	h[c] + lac-L[c]	''
r2517	atp[c] + h2o[c] + thcholstoic[c]	<=>	adp[c] + h[c] + pi[c] + thcholstoic[x]	''
r2518	atp[c] + h2o[c] + dhcholestanate[c]	<=>	adp[c] + dhcholestanate[x] + h[c] + pi[c]	''
r2520	akg[m] + gthrd[c]	=>	akg[c] + gthrd[m]	''
RE1804M	nad[m] + xol7ah3[m]	=>	h[m] + nadh[m] + xol7ah2al[m]	''
RE1807M	h2o[m] + nadp[m] + xol7ah2al[m]	=>	dhcholestanate[m] + 2.000000 h[m] + nadph[m]	'(2180.1)'
RE2349C	akg[c] + hLkynr[c]	<=>	glu-L[c] + h2o[c] + C02470[c]	'(1890.1)'
RE2426C	h2o[c] + melatn[c]	<=>	6hoxmelatn[c] + 2.000000 h[c]	'(7298.1)'
RE2439C	4.000000 h[c] + 3.000000 melatn[c] + 4.000000 o2s[c]	<=>	3.000000 fna5moxam[c] + 2.000000 h2o[c]	'(54575.1) or (54576.1)'
RE2625M	nad[m] + xoltetrol[m]	=>	h[m] + nadh[m] + CE4872[m]	'(54716.1 and 57393.1)'
RE2626M	h2o[m] + nadp[m] + CE4872[m]	=>	2.000000 h[m] + nadph[m] + thcholstoic[m]	'(11254.1)'
RE2649M	h2o[m] + ppcoa[m]	=>	coa[m] + h[m] + ppa[m]	''
RE2814R	nad[r] + xol27oh[r]	=>	h[r] + nadh[r] + xol7aone[r]	''
RE3629C	accoa[c] + CE2089[c]	<=>	coa[c] + h[c] + CE2088[c]	''
RE3630C	h2o[c] + CE2088[c]	<=>	ac[c] + CE2089[c]	''
RIBFLVte	atp[c] + h2o[c] + ribflv[c]	<=>	adp[c] + h[c] + pi[c] + ribflv[e]	'(10599.1)'
RTOTAL2FATPc	Rtotal2[e] + atp[c] + coa[c]	<=>	Rtotal2coa[c] + amp[c] + ppi[c]	''
RTOTAL3FATPc	Rtotal3[e] + atp[c] + coa[c]	<=>	Rtotal3coa[c] + amp[c] + ppi[c]	'(54575.1) or (54576.1)'
RTOTALFATPc	Rtotal[e] + atp[c] + coa[c]	=>	Rtotalcoa[c] + amp[c] + ppi[c]	''
s2l2n2m2mXl	s2l2n2m2m[c]	<=>	s2l2n2m2m[l]	''
SCP21cx	atp[c] + h2o[c] + phytcoa[c]	=>	adp[c] + h[c] + phytcoa[x] + pi[c]	'(64834.1)'
sgagtlr	Ser-Gly/Ala-X-Gly[l]	<=>	Ser-Gly/Ala-X-Gly[r]	'(11254.1)'
sink_pre_prot(r)	pre_prot[r]	<=>		'(11254.1)'
sotxl	so4[c]	<=>	so4[l]	''
succtr	succ[r]	<=>	succ[c]	''
trdoxXm	trdox[c]	<=>	trdox[m]	''
udpgaltc	udpgal[e]	<=>	udpgal[c]	''
udpgaltg	udpgal[c]	<=>	udpgal[g]	''
udpgx	udp[c]	<=>	udp[g]	''
ureatm	urea[m]	<=>	urea[c]	''
XTPP	h[c] + ppi[c] + xmp[c]	=>	h2o[c] + xtp[c]	''

## Sheet: Ib Constraints
		Reactions fixed or opened in all models					Bounds from data Culture Models												Patient Models
		Reaction	Lower Bound	Upper Bound			ID		Control		LPS		IFN		IFN/LPS				Metabolites			Survivor		Non-Survivor
		O2t'	0	1000			Met	Rxn	Lower	Upper	Lower	Upper	Lower	Upper	Lower	Upper			Fold change	Extra met	Ex	lower bound	upper bound	lower bound	upper bound
		GLUNm'	500	1000			glc-D[e]	Ex_glc-D[e]	90.1882	110.23	93.5484	114.337	73.9247	90.3524	79.8387	97.5806			1.51	lac-L[e]	Ex_lac-L[e]	-211.876	-199.731	-140.315	-132.272
		LDH_L'	500	1000			lac-L[e]	Ex_lac-L[e]	-252.494	-206.586	-265.143	-216.935	-224.403	-183.602	-244.116	-199.731			1.69	creat[e]	EX_creat(e)	0	100	0	169
		G6PDH2r'	0	100			arg_L[e]	ARGtiDF	-0.318549	-0.260631	0.562982	0.688089	0.84307	1.03042	0.738287	0.90235			2.64	pro_L[e]	EX_pro_L(e)	0	100	0	264
		'GND'	0	100			arg_L[e]	EX_arg_L(e)	-0.318549	-0.260631	0.562982	0.688089	0.84307	1.03042	0.738287	0.90235			2.66	succ[e]	EX_succ(e)	-0.0389278	-0.0335364	-0.0146345	-0.0126077
		CSm'	100	500			cys_L[e]	Ex_cys_L[e]	1.39649	1.70682	1.424	1.74044	-1.75818	-1.43851	0.891453	1.08955			4.3	val_L[e]	EX_val_L(e)	-16.471	-10.721	-3.83046	-2.49326
		ICDHyrm'	0	200			his_L[e]	EX_his_L(e)	0.144608	0.176743	0.963123	1.17715	0.81608	0.997431	1.3573	1.65892			6.04	leu_L[e]	EX_leu_L(e)	-33.0594	-28.1342	-5.47342	-4.65799
		'ICDHxm'	0	100			hxan[e]	EX_hxan(e)	-1.23074	-1.00697	-1.46504	-1.19867	-1.21245	-0.992007	-1.27922	-1.04663			15.77	ile_L[e]	EX_ile_L(e)	-17.3342	-8.82588	-1.09919	-0.559662
		CSNATm'	0	100			thm[e]	EX_thm(e)	-0.00524623	-0.00429237	-0.0691448	-0.0565731	-0.230503	-0.188593	-0.0556505	-0.0455322			0.18	orn[e]	EX_orn(e)	0	100	0	18
		'ACITL'	0	100			chol[e]	EX_chol(e)	1.12518	1.37523	2.52222	3.08271	1.64781	2.01399	-0.687603	-0.562584			0.36	hxan[e]	EX_hxan(e)	-1.27921	-1.04687	-3.55336	-2.90797
		ASPTAm'	500	1000			cytd[e]	EX_cytd(e)	0.0435909	0.0532778	0.0848589	0.103716	0.048729	0.0595577	0.0409485	0.0500481			2.28	gln_L[e]	EX_gln_L(e)	0.0409503	0.0499461	0.0933668	0.113877
		'ALATA_L'	0	100			gln_L[e]	EX_gln_L(e)	0.0435909	0.0532778	0.0848589	0.103716	0.048729	0.0595577	0.0409485	0.0500481			1.92	phe_L[e]	EX_phe_L(e)	-18.6726	-12.7181	-9.72534	-6.62402
		'EX_o2(e)'	-10000	0			ins[e]	EX_ins(e)	1.11599	1.36399	1.14887	1.40417	1.07819	1.31779	1.14785	1.40293			2.44	tyr_L[e]	EX_tyr_L(e)	0.0107216	0.0131003	0.0261606	0.0319648
		'EX_co2(e)'	0	10000			thr_L[e]	EX_thr_L(e)	0.00281443	0.00343986	-0.0232389	-0.0190136	-0.0656731	-0.0537326	-0.027859	-0.0227937			2.23	cit[e]	EX_cit(e)	0	100	0	223
		'EX_nh4(e)'	0	10000			pyr[e]	EX_pyr(e)	38.9378	47.5907	26.9247	32.908	24.7328	30.229	20.9913	25.6561
		'EX_urea(e)'	0	10000			ade[e]	EX_ade(e)	0.00980194	0.0119801	0.0107188	0.0131007	0.00980194	0.0119801	0.0107188	0.0131007
		'EX_co(e)'	0	10000			tyr_L[e]	EX_tyr_L(e)	0.00980194	0.0119801	0.0107188	0.0131007	0.00980194	0.0119801	0.0107188	0.0131007
		'EX_h2o2(e)'	0	10000			taur[e]	EX_taur(e)	0.0391745	0.04788	-0.0014295	-0.00116959	0.0340272	0.0415888	-0.00296937	-0.00242948
		'EX_o2s(e)'	0	10000			succ[e]	EX_succ(e)	0.119676	0.14627	-0.00174083	-0.00142432	0.0753974	0.0921524	-0.0409875	-0.0335352
		'EX_pi(e)'	-10000	10000			C13 data	'HEX1'	0	85.5341	0	106.305	0	76.018	0	97.8745
		'EX_h(e)'	-10000	10000				'PGI'	0	85.5341	0	106.305	0	76.018	0	97.8745
		'EX_h2o(e)'	-10000	10000				'PFK'	0	85.5341	0	106.305	0	76.018	0	97.8745
		'EX_hco3(e)'	-10000	10000				'FBA'	0	85.5341	0	106.305	0	76.018	0	97.8745
		'EX_k(e)'	-10000	10000				'TPI'	0	171.068	0	212.61	0	152.036	0	195.749
		'EX_na1(e)'	-10000	10000				'GAPD'	0	171.068	0	212.61	0	152.036	0	195.749
		'EX_so4(e)'	-10000	10000				'PGK'	0	171.068	0	212.61	0	152.036	0	195.749
		'EX_cl(e)'	-10000	10000				'PGM'	-171.068	0	-212.61	0	-152.036	0	-195.749	0
		'EX_so3(e)'	-10000	10000				'ENO'	-171.068	0	-212.61	0	-152.036	0	-195.749	0
		'EX_oh1'	-10000	10000				'PYK'	0	171.068	0	212.61	0	152.036	0	195.749
		'EX_fe2(e)'	-10000	10000				'G6PDH2r'	0	45.3648	0	57.8473	0	40.3177	0	53.2596
		'EX_fe3(e)'	-10000	10000				'PGL'	0	45.3648	0	57.8473	0	40.3177	0	53.2596
		'EX_i(e)'	-10000	10000				'GND'	0	45.3648	0	57.8473	0	40.3177	0	53.2596
		'EX_no(e)'	-10000	10000				'RPI'	-45.3648	0	-57.8473	0	-40.3177	0	-53.2596	0
		'EX_ca2(e)'	-10000	10000				'RPE'	0	45.3648	0	57.8473	0	40.3177	0	53.2596
		'EX_sphs1p(e)'	-2000	2000				'TKT1'	0	45.3648	0	57.8473	0	40.3177	0	53.2596
		'EX_prostgd2(e)'	-2000	2000				'TKT2'	-45.3648	0	-57.8473	0	-40.3177	0	-53.2596	0
		'EXLkynr'	-2000	2000				'TALA'	-45.3648	0	-57.8473	0	-40.3177	0	-53.2596	0
		'EX5MTP'	-2000	2000
		'EX_4abut(e)'	-2000	2000

## Sheet: Ic Essential ReactionsGenes
Sub-type Models with No Metabolomics Constraints										Cell culture based models												Models based on Published Sepsis Metabolic data
Reactions					Genes					Reactions						Genes						Reactions				Genes
HUVEC	HPAEC	HMVEC			HUVEC	HPAEC	HMVEC			Control	IFN	LPS	IFN/LPS			Control	IFN	LPS	IFN/LPS			Survivors	Non-Survivors			Survivors	Non-Survivors
'CDIPTr'	'ASNS1'	'CDIPTr'			'1841.1'	'1841.1'	'1841.1'			'13DAMPPOX'	'13DAMPPOX'	'13DAMPPOX'	'13DAMPPOX'			'1040.1'	'10380.1'	'1040.1'	'10380.1'			13DAMPPOX	13DAMPPOX			'1040.1'	'1040.1'
'CLS_hs'	'CDIPTr'	'CLS_hs'			'259230.1'	'259230.1'	'259230.1'			'3DSPHR'	'3DSPHR'	'2AMACSULT'	'2AMACSULT'			'10558.1'	'1040.1'	'10558.1'	'1040.1'			3DSPHR	3DSPHR			'10558.1'	'10558.1'
'DATPtn'	'CLS_hs'	'CYTK9'			'2987.1'	'2987.1'	'2987.1'			'4ABUTtm'	'4ABUTtm'	'3DSPHR'	'3DSPHR'			'10654.1'	'10558.1'	'10654.1'	'10558.1'			4ABUTtm	4ABUTtm			'10654.1'	'10654.1'
'DCTPtn'	'DATPtn'	'DATPtn'			'3704.1'	'3704.1'	'3704.1'			'AACTOOR'	'AACTOOR'	'4ABUTtm'	'4ABUTtm'			'10682.1'	'10654.1'	'10682.1'	'10654.1'			AACTOOR	AACTOOR			'10682.1'	'10682.1'
'DGTPtn'	'DCTPtn'	'DCTPtn'			'54675.1'	'54675.1'	'51727.1'			'AACTtm'	'AACTtm'	'AACTOOR'	'AACTOOR'			'10999.1'	'10682.1'	'10999.1'	'10682.1'			AACTtm	AACTtm			'10993.1'	'10993.1'
'DSAT'	'DGTPtn'	'DGTPtn'			'6240.1'	'6240.1'	'54675.1'			'ABTArm'	'ABTArm'	'AACTtm'	'AACTtm'			'11001.1'	'10993.1'	'11001.1'	'10993.1'			ABTArm	ABTArm			'10999.1'	'10999.1'
'DTMPK'	'DHCRD1'	'DHCRD1'			'6241.1'	'6241.1'	'6240.1'			'ABUTD'	'ABUTD'	'ABTArm'	'ABTArm'			'1109.1'	'10999.1'	'1109.1'	'10999.1'			ABUTD	ABUTD			'11001.1'	'11001.1'
'EX_chsterol(e)'	'DSAT'	'DSAT'			'9489.1'	'9489.1'	'6241.1'			'ACCOAC'	'ACCOAC'	'ABUTD'	'ABUTD'			'11212.1'	'11001.1'	'11212.1'	'11001.1'			ACCOAC	ACCOAC			'1109.1'	'1109.1'
'EX_his_L(e)'	'DTMPK'	'DTMPK'					'9489.1'			'ACNAM9PL'	'ACNAM9PL'	'ACCOAC'	'ACCOAC'			'1376.1'	'1109.1'	'1384.1'	'1109.1'			ACNAM9PL	ACNAM9PL			'1376.1'	'1376.1'
'EX_ile_L(e)'	'EX_asp_L(e)'	'DTTPtn'								'ACNAMPH'	'ACNAMPH'	'ACNAM9PL'	'ACNAM9PL'			'1384.1'	'11212.1'	'1384.2'	'11212.1'			ACNAMPH	ACNAMPH			'1384.1'	'1384.1'
'EX_inost(e)'	'EX_chsterol(e)'	'EX_gln_L(e)'								'ACNMLr'	'ACNMLr'	'ACNAMPH'	'ACNAMPH'			'1384.2'	'1376.1'	'1468.1'	'1376.1'			ACNMLr	ACNMLr			'1384.2'	'1384.2'
'EX_leu_L(e)'	'EX_his_L(e)'	'EX_his_L(e)'								'ACONTm'	'ACONTm'	'ACNMLr'	'ACNMLr'			'1468.1'	'1384.1'	'1593.1'	'1384.1'			ACONTm	ACONTm			'1468.1'	'1468.1'
'EX_lys_L(e)'	'EX_ile_L(e)'	'EX_ile_L(e)'								'ADEt'	'ADEt'	'ACONTm'	'ACONTm'			'1582.1'	'1384.2'	'1595.1'	'1384.2'			ADEt	ADEt			'1582.1'	'1582.1'
'EX_met_L(e)'	'EX_inost(e)'	'EX_inost(e)'								'ADMDC'	'ADMDC'	'ADEt'	'ADEt'			'1593.1'	'1468.1'	'1610.1'	'1468.1'			ADMDC	ADMDC			'1593.1'	'1593.1'
'EX_phe_L(e)'	'EX_leu_L(e)'	'EX_leu_L(e)'								'ADNK1'	'ADNK1'	'ADMDC'	'ADMDC'			'1595.1'	'1582.1'	'162417.1'	'1582.1'			ADNK1	ADNK1			'1595.1'	'1595.1'
'EX_thr_L(e)'	'EX_lys_L(e)'	'EX_lys_L(e)'								'ADPtx'	'ADPtx'	'ADNK1'	'ADNK1'			'1610.1'	'1593.1'	'1717.1'	'1593.1'			ADPtx	ADPtx			'162417.1'	'162417.1'
'EX_trp_L(e)'	'EX_met_L(e)'	'EX_met_L(e)'								'AGPAT1'	'AKR1C41'	'ADPtx'	'ADPtx'			'162417.1'	'1595.1'	'1738.1'	'1595.1'			AKR1C42	AKR1C42			'1717.1'	'1717.1'
'EX_tyr_L(e)'	'EX_phe_L(e)'	'EX_phe_L(e)'								'AKR1C42'	'AKR1D'	'ADSK'	'ADSK'			'1717.1'	'1610.1'	'1841.1'	'1610.1'			AKR1D2	AKR1D2			'1738.1'	'1738.1'
'EX_val_L(e)'	'EX_pro_L(e)'	'EX_thr_L(e)'								'AKR1D2'	'ALAR'	'AKR1C42'	'AGPAT1'			'1738.1'	'162417.1'	'2194.1'	'162417.1'			AMANK	AMANK			'1841.1'	'1841.1'
'GK1'	'EX_thr_L(e)'	'EX_thymd(e)'								'ALAR'	'AMANK'	'AKR1D2'	'AKR1C42'			'1841.1'	'1717.1'	'2222.1'	'1717.1'			AOBUTDsm	AOBUTDsm			'1890.1'	'1890.1'
'LEUt4'	'EX_thymd(e)'	'EX_trp_L(e)'								'AMANK'	'AOBUTDsm'	'ALAR'	'AKR1D2'			'1890.1'	'1738.1'	'2224.1'	'1738.1'			APAT2rm	APAT2rm			'2194.1'	'2194.1'
'NDPK1'	'EX_trp_L(e)'	'EX_tyr_L(e)'								'AOBUTDsm'	'APAT2rm'	'AMANK'	'ALAR'			'2194.1'	'1841.1'	'223.1'	'1841.1'			ARGSL	ARGSL			'2222.1'	'2222.1'
'NDPK8'	'EX_tyr_L(e)'	'EX_val_L(e)'								'APAT2rm'	'ARGSL'	'AOBUTDsm'	'AMANK'			'2222.1'	'1890.1'	'2271.1'	'1890.1'			ARGSS	ARGSS			'2224.1'	'2224.1'
'PGPPT'	'EX_val_L(e)'	'GK1'								'ARGSL'	'ARGSS'	'APAT2rm'	'AOBUTDsm'			'2224.1'	'2194.1'	'22934.1'	'2194.1'			ARTPLM1m	ARTPLM1m			'223.1'	'223.1'
'PGPP_hs'	'GK1'	'IMPD'								'ARGSS'	'ASNS1'	'ARGSL'	'APAT2rm'			'223.1'	'2222.1'	'23417.1'	'2222.1'			ASPNATm	ASPTAm			'2271.1'	'2271.1'
'RNDR1'	'IMPD'	'LEUt4'								'ARTPLM3m'	'ASPTAm'	'ARGSS'	'ARGSL'			'2271.1'	'2224.1'	'23464.1'	'2224.1'			ASPTAm	ATP1ter			'22934.1'	'22934.1'
'SMS'	'LEUt4'	'NDPK2'								'ASNS1'	'ATP1ter'	'ARTPLM1m'	'ARGSS'			'22934.1'	'223.1'	'2531.1'	'223.1'			ATP1ter	ATPtx			'23417.1'	'23417.1'
'TMDK1'	'NDPK5'	'NDPK4'								'ATP1ter'	'ATPH2e'	'ASPGLUm'	'ARTPLM1m'			'23417.1'	'2271.1'	'2539.1'	'2271.1'			ATPtx	BAAT2x			'23464.1'	'23464.1'
'TRDR'	'NDPK7'	'NDPK5'								'ATPH1e'	'ATPtx'	'ASPNATm'	'ARTPLM3m'			'23464.1'	'22934.1'	'2542.1'	'22934.1'			BAAT2x	BALAtmr			'2531.1'	'2531.1'
'CHSTEROLtrc'	'PGPPT'	'NDPK8'								'ATPtx'	'BAAT5x'	'ASPTAm'	'ASPGLUm'			'2531.1'	'23417.1'	'25796.1'	'23417.1'			BALAtmr	BAMPPALDOX			'2539.1'	'2539.1'
'r0924'	'PGPP_hs'	'PGPPT'								'BAAT2x'	'BALAtmr'	'ATP1ter'	'ASPNATm'			'2539.1'	'23464.1'	'259230.1'	'23464.1'			BAMPPALDOX	C14STRr			'2542.1'	'2542.1'
'EX_udpgal_e'	'RNDR1'	'PGPP_hs'								'BALAtmr'	'BAMPPALDOX'	'ATPtx'	'ASPTAm'			'2542.1'	'2531.1'	'262.1'	'2531.1'			C14STRr	C3STKR2r			'25796.1'	'25796.1'
'udpgaltc'	'SMS'	'RNDR1'								'BAMPPALDOX'	'C14STRr'	'BAAT2x'	'ATP1ter'			'25796.1'	'2539.1'	'26227.1'	'2539.1'			C3STKR2r	C4STMO1r			'259230.1'	'259230.1'
	'TMDK1'	'SMS'								'C14STRr'	'C3STKR2r'	'BALAtmr'	'ATPtx'			'259230.1'	'2542.1'	'2632.1'	'2542.1'			C4STMO1r	C4STMO2r			'262.1'	'262.1'
	'TRDR'	'TMDK1'								'C3STKR2r'	'C4STMO1r'	'BAMPPALDOX'	'BAAT2x'			'262.1'	'25796.1'	'2806.1'	'25796.1'			C4STMO2r	CBPSam			'26227.1'	'26227.1'
	'CHSTEROLtrc'	'TRDR'								'C4STMO1r'	'C4STMO2r'	'BPNT'	'BALAtmr'			'26227.1'	'259230.1'	'2819.1'	'259230.1'			CBPSam	CDIPTr			'2632.1'	'2632.1'
	'r0924'	'CHSTEROLtrc'								'C4STMO2r'	'CBPSam'	'C14STRr'	'BAMPPALDOX'			'2632.1'	'262.1'	'2987.1'	'262.1'			CDIPTr	CDS			'2806.1'	'2806.1'
										'CBPSam'	'CDIPTr'	'C3STKR2r'	'BPNT'			'2806.1'	'26227.1'	'3156.1'	'26227.1'			CDS	CLS_hs			'2987.1'	'2987.1'
										'CDIPTr'	'CDS'	'C4STMO1r'	'C14STRr'			'2819.1'	'2632.1'	'3177.1'	'2632.1'			CLS_hs	CO2ter			'3156.1'	'3156.1'
										'CDS'	'CLS_hs'	'C4STMO2r'	'C3STKR2r'			'2987.1'	'2806.1'	'3251.1'	'2806.1'			CO2ter	CO2tp			'3177.1'	'3177.1'
										'CITL'	'CO2ter'	'CBPSam'	'C4STMO1r'			'3156.1'	'2987.1'	'3295.1'	'2819.1'			CO2tp	COAtl			'3251.1'	'3251.1'
										'CLS_hs'	'CO2tp'	'CDIPTr'	'C4STMO2r'			'3177.1'	'3156.1'	'3704.1'	'2987.1'			COAtl	COAtp			'3295.1'	'3295.1'
										'CO2ter'	'COAtl'	'CDS'	'CBPSam'			'3251.1'	'3177.1'	'3939.1'	'3156.1'			COAtp	CRNCAR3tp			'3704.1'	'3704.1'
										'CO2tp'	'COAtp'	'CITL'	'CDIPTr'			'3295.1'	'3251.1'	'4047.1'	'3177.1'			CRNCAR3tp	CRNtim			'3939.1'	'3939.1'
										'COAtl'	'CRNCAR3tp'	'CLS_hs'	'CDS'			'3704.1'	'3295.1'	'412.1'	'3251.1'			CRNtim	CSNAT2m			'4047.1'	'4047.1'
										'COAtp'	'CRNtim'	'CO2ter'	'CEPTC'			'3939.1'	'3704.1'	'4329.1'	'3295.1'			CSNAT2m	CSNAT3x			'412.1'	'4329.1'
										'CRNCAR3tp'	'CSNAT2m'	'CO2tp'	'CHLPCTD'			'3990.1'	'3939.1'	'435.1'	'3704.1'			CSNAT3x	CSm			'4329.1'	'435.1'
										'CRNtim'	'CSNAT3x'	'COAtl'	'CHOLK'			'4047.1'	'4047.1'	'4363.1'	'3939.1'			CSm	CYSAMO			'435.1'	'4363.1'
										'CSNAT2m'	'CSm'	'COAtp'	'CHOLtu'			'412.1'	'412.1'	'4507.1'	'3990.1'			CYSAMO	CYSGLTH			'4363.1'	'4507.1'
										'CSNAT3x'	'CYSAMO'	'CRNCAR3tp'	'CITL'			'4329.1'	'4329.1'	'4597.1'	'4047.1'			CYSGLTH	CYTDK1			'4507.1'	'4597.1'
										'CSm'	'CYTDt'	'CRNtim'	'CLS_hs'			'435.1'	'435.1'	'4598.1'	'412.1'			CYTDK1	DATPtn			'4597.1'	'4598.1'
										'CYSAMO'	'DALAOXx'	'CSNAT2m'	'CO2ter'			'4363.1'	'4363.1'	'4860.1'	'4329.1'			DATPtn	DCTPtn			'4598.1'	'4860.1'
										'CYSGLTH'	'DALAxt'	'CSNAT3x'	'CO2tp'			'4507.1'	'4507.1'	'4907.1'	'435.1'			DCTPtn	DGTPtn			'4860.1'	'4942.1'
										'CYTDt'	'DATPtn'	'CSm'	'COAtl'			'4597.1'	'4597.1'	'4942.1'	'4363.1'			DGTPtn	DHCR72r			'4942.1'	'4953.1'
										'DALAOXx'	'DCTPtn'	'CYSAMO'	'COAtp'			'4598.1'	'4598.1'	'4953.1'	'4507.1'			DHCR72r	DKMPPD			'4953.1'	'50.1'
										'DALAxt'	'DGTPtn'	'CYSGLTH'	'CRNCAR3tp'			'4860.1'	'4860.1'	'50.1'	'4597.1'			DHPR	DMATTx			'50.1'	'5009.1'
										'DATPtn'	'DHCHOLESTANATEtm'	'CYTDK1'	'CRNtim'			'4907.1'	'4942.1'	'5009.1'	'4598.1'			DKMPPD	DPCOAPP			'5009.1'	'5053.1'
										'DCTPtn'	'DHCR72r'	'DALAOXx'	'CSNAT2m'			'4942.1'	'4953.1'	'5053.1'	'4860.1'			DMATTx	DPCOAtl			'5053.1'	'50814.1'
										'DGTPtn'	'DHPR'	'DALAxt'	'CSNAT3x'			'4953.1'	'50.1'	'50814.1'	'4942.1'			DPCOAPP	DPGM			'50814.1'	'5105.1'
										'DHCR72r'	'DKMPPD'	'DATPtn'	'CSm'			'50.1'	'5009.1'	'5105.1'	'4953.1'			DPCOAtl	DPGase			'5105.1'	'51727.1'
										'DHPR'	'DMATTx'	'DCTPtn'	'CYSAMO'			'5009.1'	'5053.1'	'51251.1'	'50.1'			DPGM	DPMVDx			'51727.1'	'5226.1'
										'DKMPPD'	'DPCOAPP'	'DGTPtn'	'CYSGLTH'			'5053.1'	'50814.1'	'51727.1'	'5009.1'			DPGase	DSAT			'5226.1'	'53.1'
										'DMATTx'	'DPCOAtl'	'DHCR72r'	'CYTDt'			'50814.1'	'5105.1'	'5226.1'	'5053.1'			DPMVDx	DTMPK			'53.1'	'54187.1'
										'DPCOAPP'	'DPGM'	'DHPR'	'DALAOXx'			'5105.1'	'51727.1'	'53.1'	'50814.1'			DSAT	EBP2r			'54187.1'	'54675.1'
										'DPCOAtl'	'DPGase'	'DKMPPD'	'DALAxt'			'51251.1'	'5226.1'	'54187.1'	'5105.1'			DTMPK	ETHAK			'54675.1'	'570.1'
										'DPGM'	'DPMVDx'	'DMATTx'	'DATPtn'			'51727.1'	'53.1'	'54675.1'	'51251.1'			EBP2r	EX_Lcystin(e)			'570.1'	'5832.1'
										'DPGase'	'DSAT'	'DPCOAPP'	'DCTPtn'			'5226.1'	'54187.1'	'570.1'	'51727.1'			ETHAK	EX_asn_L(e)			'5832.1'	'6240.1'
										'DPMVDx'	'DTMPK'	'DPCOAtl'	'DGTPtn'			'53.1'	'54675.1'	'5832.1'	'5226.1'			EX_Lcystin(e)	EX_chol(e)			'5860.1'	'6241.1'
										'DSAT'	'EBP2r'	'DPGM'	'DHCR72r'			'54187.1'	'570.1'	'5860.1'	'53.1'			EX_asn_L(e)	EX_cytd(e)			'6240.1'	'6307.1'
										'DTMPK'	'ETHAK'	'DPGase'	'DHPR'			'54675.1'	'5832.1'	'6240.1'	'54187.1'			EX_chol(e)	EX_his_L(e)			'6241.1'	'6342.1'
										'EBP2r'	'EX_adp'	'DPMVDx'	'DKMPPD'			'570.1'	'5860.1'	'6241.1'	'54675.1'			EX_cytd(e)	EX_ile_L(e)			'6307.1'	'6389.1'
										'EHGLAT2m'	'EX_chol(e)'	'DSAT'	'DMATTx'			'57678.1'	'6240.1'	'6307.1'	'570.1'			EX_his_L(e)	EX_inost(e)			'6342.1'	'6390.1'
										'EHGLATm'	'EX_chsterol(e)'	'DTMPK'	'DPCOAPP'			'5832.1'	'6241.1'	'6342.1'	'57678.1'			EX_ile_L(e)	EX_leu_L(e)			'6389.1'	'6391.1'
										'ETHAK'	'EX_his_L(e)'	'EBP2r'	'DPCOAtl'			'5860.1'	'6307.1'	'6389.1'	'5832.1'			EX_inost(e)	EX_lys_L(e)			'6390.1'	'6392.1'
										'EX_Lcystin(e)'	'EX_ile_L(e)'	'ETHAK'	'DPGM'			'6240.1'	'6342.1'	'6390.1'	'5860.1'			EX_leu_L(e)	EX_met_L(e)			'6391.1'	'6533.1'
										'EX_atp(e)'	'EX_inost(e)'	'EX_Lcystin(e)'	'DPGase'			'6241.1'	'6389.1'	'6391.1'	'6240.1'			EX_lys_L(e)	EX_pchol_hs(e)			'6392.1'	'6566.1'
										'EX_chol(e)'	'EX_leu_L(e)'	'EX_asn_L(e)'	'DPMVDx'			'6307.1'	'6390.1'	'6392.1'	'6241.1'			EX_met_L(e)	EX_pe_hs(e)			'6533.1'	'6648.1'
										'EX_chsterol(e)'	'EX_lys_L(e)'	'EX_chol(e)'	'DSAT'			'6342.1'	'6391.1'	'6533.1'	'6307.1'			EX_pchol_hs(e)	EX_phe_L(e)			'6566.1'	'6713.1'
										'EX_his_L(e)'	'EX_met_L(e)'	'EX_cytd(e)'	'DTMPK'			'6389.1'	'6392.1'	'6566.1'	'6342.1'			EX_pe_hs(e)	EX_pnto_R(e)			'6648.1'	'6718.1'
										'EX_ile_L(e)'	'EX_pchol_hs(e)'	'EX_his_L(e)'	'EBP2r'			'6390.1'	'6533.1'	'6648.1'	'6389.1'			EX_phe_L(e)	EX_tchola(e)			'6713.1'	'6723.1'
										'EX_inost(e)'	'EX_pe_hs(e)'	'EX_ile_L(e)'	'ETHAK'			'6391.1'	'6566.1'	'6713.1'	'6390.1'			EX_pnto_R(e)	EX_thr_L(e)			'6718.1'	'7108.1'
										'EX_leu_L(e)'	'EX_phe_L(e)'	'EX_inost(e)'	'EX_Lcystin(e)'			'6392.1'	'6648.1'	'6718.1'	'6391.1'			EX_tchola(e)	EX_thymd(e)			'6723.1'	'7298.1'
										'EX_lys_L(e)'	'EX_pnto_R(e)'	'EX_leu_L(e)'	'EX_asn_L(e)'			'6533.1'	'6713.1'	'6723.1'	'6392.1'			EX_thr_L(e)	EX_tyr_L(e)			'7108.1'	'788.1'
										'EX_met_L(e)'	'EX_tdchola(e)'	'EX_lys_L(e)'	'EX_his_L(e)'			'6566.1'	'6718.1'	'7108.1'	'6533.1'			EX_thymd(e)	EX_val_L(e)			'7298.1'	'81490.1'
										'EX_pchol_hs(e)'	'EX_thr_L(e)'	'EX_met_L(e)'	'EX_ile_L(e)'			'6568.1'	'6723.1'	'788.1'	'6566.1'			EX_tyr_L(e)	FAOXC161802m			'788.1'	'8639.1'
										'EX_pe_hs(e)'	'EX_thymd(e)'	'EX_pchol_hs(e)'	'EX_inost(e)'			'6648.1'	'7108.1'	'81490.1'	'6568.1'			EX_val_L(e)	FAS180COA			'81490.1'	'8876.1'
										'EX_phe_L(e)'	'EX_trp_L(e)'	'EX_pe_hs(e)'	'EX_leu_L(e)'			'6713.1'	'7298.1'	'8639.1'	'6648.1'			FAOXC161802m	FORtr			'8639.1'	'9380.1'
										'EX_pnto_R(e)'	'EX_val_L(e)'	'EX_phe_L(e)'	'EX_lys_L(e)'			'6718.1'	'788.1'	'8876.1'	'6713.1'			FAS180COA	FRDPtr			'8876.1'	'9489.1'
										'EX_tag_hs(e)'	'FAS180COA'	'EX_pnto_R(e)'	'EX_met_L(e)'			'6723.1'	'81490.1'	'9380.1'	'6718.1'			FORtr	FUM			'9380.1'	'9517.1'
										'EX_tchola(e)'	'FORtr'	'EX_so4(e)'	'EX_pchol_hs(e)'			'7108.1'	'8639.1'	'9489.1'	'6723.1'			FRDPtr	FUMtm			'9489.1'	'8479.1'
										'EX_thr_L(e)'	'FRDPtr'	'EX_tchola(e)'	'EX_pe_hs(e)'			'7298.1'	'8876.1'	'9517.1'	'7108.1'			FUM	G5SADs			'9517.1'	'10901.1'
										'EX_thymd(e)'	'FUM'	'EX_thr_L(e)'	'EX_phe_L(e)'			'788.1'	'9380.1'	'50484.1'	'7298.1'			FUMtm	G5SDym			'54020.1'	'10249.1'
										'EX_trp_L(e)'	'FUMtm'	'EX_thymd(e)'	'EX_pnto_R(e)'			'81490.1'	'9489.1'	'54020.1'	'788.1'			G5SADs	G6PDH2r			'8479.1'	'1666.1'
										'EX_val_L(e)'	'G3PD1'	'EX_val_L(e)'	'EX_so4(e)'			'8402.1'	'9517.1'	'8479.1'	'81490.1'			G5SDym	GALU			'10901.1'	'2053.1'
										'FAOXC161802m'	'G5SADs'	'FAOXC161802m'	'EX_tag_hs(e)'			'8639.1'	'54020.1'	'10901.1'	'8402.1'			G6PDH2r	GAPD			'10249.1'
										'FAS180COA'	'G5SDym'	'FAS180COA'	'EX_tchola(e)'			'8876.1'	'8479.1'	'10249.1'	'8639.1'			GALU	GK1			'1666.1'
										'FORtr'	'G6PDH2r'	'FORtr'	'EX_thr_L(e)'			'9380.1'	'10901.1'	'1666.1'	'8876.1'			GAPD	GLBRAN			'2053.1'
										'FRDPtr'	'GALU'	'FRDPtr'	'EX_thymd(e)'			'9489.1'	'10249.1'		'9380.1'			GK1	GLDBRAN
										'FUM'	'GAPD'	'FUM'	'EX_val_L(e)'			'9517.1'	'1666.1'		'9489.1'			GLBRAN	GLGNS1
										'FUMtm'	'GK1'	'FUMtm'	'FAOXC161802m'			'54020.1'	'2053.1'		'9517.1'			GLDBRAN	GLNS
										'G3PD1'	'GLBRAN'	'G5SADs'	'FAS180COA'			'8479.1'			'54020.1'			GLGNS1	GLNtm
										'G5SADs'	'GLDBRAN'	'G5SDym'	'FORtr'			'10901.1'			'8479.1'			GLNS	GLPASE1
										'G5SDym'	'GLGNS1'	'G6PDH2r'	'FRDPtr'			'10249.1'			'10901.1'			GLNtm	GLU5Km
										'G6PDH2r'	'GLNS'	'GALU'	'FUM'			'1666.1'			'10249.1'			GLPASE1	GLUNm
										'GALU'	'GLNtm'	'GAPD'	'FUMtm'						'1666.1'			GLU5Km	GLYATm
										'GAPD'	'GLPASE1'	'GK1'	'G3PD1'									GLUNm	GLYtm
										'GK1'	'GLU5Km'	'GLBRAN'	'G5SADs'									GLYATm	GND
										'GLBRAN'	'GLUNm'	'GLDBRAN'	'G5SDym'									GLYtm	GRTTx
										'GLDBRAN'	'GLYATm'	'GLGNS1'	'G6PDH2r'									GND	GTHP
										'GLGNS1'	'GLYtm'	'GLNS'	'GALU'									GRTTx	H2Otly
										'GLNS'	'GND'	'GLNtm'	'GAPD'									GTHP	HMGCOARx
										'GLNtm'	'GRTTx'	'GLPASE1'	'GK1'									H2Otly	HMGCOAtx
										'GLPASE1'	'H2Otly'	'GLU5Km'	'GLBRAN'									HMGCOARx	HSD17B4x
										'GLU5Km'	'HMGCOARx'	'GLUNm'	'GLDBRAN'									HMGCOAtx	HXPRT
										'GLUNm'	'HMGCOAtx'	'GLYATm'	'GLGNS1'									HSD17B4x	HYPTROX
										'GLYATm'	'HXPRT'	'GLYtm'	'GLNS'									HXPRT	HYXNt
										'GLYCt'	'HYPTROX'	'GND'	'GLNtm'									HYPTROX	IMPD
										'GLYK'	'HYXNt'	'GRTTx'	'GLPASE1'									HYXNt	INSt
										'GLYtm'	'IMPD'	'GTHP'	'GLU5Km'									IMPD	IPDDIx
										'GND'	'INSt'	'H2CO3D'	'GLUNm'									INSt	LALDD
										'GPAM_hs'	'IPDDIx'	'H2CO3D2'	'GLYATm'									IPDDIx	LAPCOAl
										'GRTTx'	'LALDD'	'H2Otly'	'GLYCt'									LALDD	LDH_Lm
										'GTHP'	'LAPCOAl'	'HMGCOARx'	'GLYK'									LAPCOAl	LEUt4
										'H2Otly'	'LDH_Lm'	'HMGCOAtx'	'GLYtm'									LDH_Lm	LNS14DMr
										'HMGCOARx'	'LEUt4'	'HSD17B4x'	'GND'									LEUt4	LNSTLSr
										'HMGCOAtx'	'LNS14DMr'	'HXPRT'	'GPAM_hs'									LNS14DMr	L_LACtm
										'HSD17B4x'	'LNSTLSr'	'HYPTROX'	'GRTTx'									LNSTLSr	MDH
										'HXPRT'	'L_LACtm'	'HYXNt'	'GTHP'									L_LACtm	MDRPD
										'HYPTROX'	'MDH'	'IMPD'	'H2CO3D'									MDH	METAT
										'HYXNt'	'MDRPD'	'INSt'	'H2CO3D2'									MDRPD	MEVK1x
										'INSt'	'METAT'	'IPDDIx'	'H2Otly'									METAT	MMSAD3m
										'IPDDIx'	'MEVK1x'	'LALDD'	'HMGCOARx'									MEVK1x	MTAP
										'LALDD'	'MMSAD3m'	'LAPCOAl'	'HMGCOAtx'									MMSAD3m	MTHFCm
										'LAPCOAl'	'MTAP'	'LCYSTCBOXL'	'HSD17B4x'									MTAP	MTRI
										'LDH_Lm'	'MTHFCm'	'LDH_Lm'	'HXPRT'									MTHFCm	NAtx
										'LEUt4'	'MTRI'	'LEUt4'	'HYPTROX'									MTRI	NDPK1
										'LNS14DMr'	'NAtx'	'LNS14DMr'	'HYXNt'									NACASPAH	NDPK2
										'LNSTLSr'	'NDPK1'	'LNSTLSr'	'IMPD'									NACASPtm	NDPK3
										'LPS2e'	'NDPK2'	'L_LACtm'	'INSt'									NAtx	NDPK5
										'LPS3e'	'NDPK3'	'MDH'	'IPDDIx'									NDPK1	NDPK7
										'LPSe'	'NDPK5'	'MDRPD'	'LALDD'									NDPK2	NDPK8
										'L_LACtm'	'NDPK7'	'METAT'	'LAPCOAl'									NDPK3	NTD11
										'MDH'	'NDPK8'	'MEVK1x'	'LCYSTCBOXL'									NDPK5	O2ter
										'MDRPD'	'NH4tp'	'MMSAD3m'	'LDH_Lm'									NDPK7	O2tp
										'METAT'	'NTD11'	'MTAP'	'LEUt4'									NDPK8	OCBTm
										'MEVK1x'	'NTD4'	'MTHFCm'	'LNS14DMr'									NTD11	ORNDC
										'MMSAD3m'	'NTD7e'	'MTRI'	'LNSTLSr'									O2ter	ORNTArm
										'MTAP'	'O2ter'	'NACASPAH'	'LPS2e'									O2tp	P45027A11m
										'MTHFCm'	'O2tp'	'NACASPtm'	'LPS3e'									OCBTm	PAN4PP
										'MTRI'	'OCBTm'	'NAtx'	'LPSe'									ORNDC	PCRNtm
										'NAtx'	'ORNDC'	'NDPK1'	'L_LACtm'									ORNTArm	PCm
										'NDPK1'	'ORNTArm'	'NDPK2'	'MDH'									P45027A11m	PCt
										'NDPK2'	'P45027A14m'	'NDPK3'	'MDRPD'									PAN4PP	PEFLIP
										'NDPK3'	'PAN4PP'	'NDPK5'	'METAT'									PCRNtm	PEPCK
										'NDPK5'	'PCRNtm'	'NDPK7'	'MEVK1x'									PCm	PGCD
										'NDPK7'	'PCm'	'NDPK8'	'MMSAD3m'									PCt	PGL
										'NDPK8'	'PCt'	'NH4tp'	'MTAP'									PEFLIP	PGPPT
										'NH4tp'	'PEFLIP'	'NTD11'	'MTHFCm'									PEPCK	PGPP_hs
										'NTD11'	'PEPCK'	'O2ter'	'MTRI'									PGCD	PHETHPTOX2
										'NTD4'	'PGCD'	'O2tp'	'NACASPAH'									PGL	PItx
										'NTD7e'	'PGL'	'OCBTm'	'NACASPtm'									PGPPT	PMEVKx
										'O2ter'	'PGPPT'	'ORNDC'	'NAtx'									PGPP_hs	PNTEH
										'O2tp'	'PGPP_hs'	'ORNTArm'	'NDPK1'									PHETHPTOX2	PRPPS
										'OCBTm'	'PHETHPTOX2'	'P45027A11m'	'NDPK2'									PItx	PSERT
										'ORNDC'	'PItx'	'PAN4PP'	'NDPK3'									PMEVKx	PSP_L
										'ORNTArm'	'PMEVKx'	'PCRNtm'	'NDPK5'									PNTEH	PSSA2_hs
										'P45027A11m'	'PNTEH'	'PCm'	'NDPK7'									PRPPS	PUNP1
										'PAN4PP'	'PRPPS'	'PCt'	'NDPK8'									PSERT	PUNP5
										'PCRNtm'	'PSERT'	'PEFLIP'	'NH4tp'									PSP_L	PYRt2m
										'PCm'	'PSP_L'	'PEPCK'	'NTD11'									PSSA2_hs	RNDR1
										'PCt'	'PSSA2_hs'	'PGCD'	'NTD4'									PUNP1	RNDR3
										'PEFLIP'	'PUNP1'	'PGL'	'O2ter'									PUNP5	RPI
										'PEPCK'	'PUNP5'	'PGPPT'	'O2tp'									PYRt2m	RTOT3
										'PGCD'	'PYRt2m'	'PGPP_hs'	'OCBTm'									RNDR1	RTOTALCRNCPT1
										'PGL'	'PYRt2p'	'PHETHPTOX2'	'ORNDC'									RNDR3	RTOTALCRNCPT2
										'PGPPT'	'RNDR1'	'PItx'	'ORNTArm'									RPI	RTOTALCRNt
										'PGPP_hs'	'RPI'	'PMEVKx'	'P45027A11m'									RTOT3	SCPx
										'PHETHPTOX2'	'RTOT3'	'PNTEH'	'PAN4PP'									RTOTALCRNCPT1	SERPT
										'PItx'	'SCP3x'	'PRPPS'	'PCRNtm'									RTOTALCRNCPT2	SMS
										'PMEVKx'	'SERPT'	'PSERT'	'PCm'									RTOTALCRNt	SPMDOX
										'PNTEH'	'SMS'	'PSP_L'	'PCt'									SCPx	SPMS
										'PRPPS'	'SPMDOX'	'PSSA2_hs'	'PEFLIP'									SERPT	SPODMm
										'PSERT'	'SPMS'	'PUNP1'	'PEPCK'									SMS	SQLEr
										'PSP_L'	'SPODMm'	'PUNP5'	'PGCD'									SPMDOX	SQLSr
										'PSSA2_hs'	'SQLEr'	'PYRt2m'	'PGL'									SPMS	SUCD1m
										'PUNP1'	'SQLSr'	'PYRt2p'	'PGPPT'									SPODMm	TAURt4(2)r
										'PUNP5'	'SUCD1m'	'RNDR1'	'PGPP_hs'									SQLEr	TAURtcx
										'PYRt2m'	'TAURt4(2)r'	'RNDR3'	'PHETHPTOX2'									SQLSr	THCHOLSTOICtm
										'PYRt2p'	'TAURtcx'	'RPI'	'PItx'									SUCD1m	THRD_L
										'RNDR1'	'TDCHOLAtx'	'RTOT3'	'PMEVKx'									TAURt4(2)r	TMDK1
										'RPI'	'THBPT4ACAMDASE'	RTOTALCRNCPT1'	'PNTEH'									TAURtcx	TPI
										'RTOT3'	'TMDK1'	'RTOTALCRNCPT2'	'PRPPS'									THBPT4ACAMDASE	TRDR
										'RTOTAL3CRNCPT1'	'TPI'	'RTOTALCRNt'	'PSERT'									THCHOLSTOICtm	TRPHYDRO2
										'RTOTAL3CRNCPT2'	'TRDR'	'SADT'	'PSP_L'									THRD_L	UDPG4E
										'RTOTAL3CRNt'	'UDPG4E'	'SCPx'	'PSSA2_hs'									TMDK1	UMPK6
										'SCPx'	'UNK2'	'SERHL'	'PUNP1'									TPI	UNK2
										'SERPT'	'XOL7AH2tm'	'SERPT'	'PUNP5'									TRDR	XOLTRIOLtm
										'SMS'	'CHSTEROLtrc'	'SMS'	'PYRt2m'									TRPHYDRO2	biomass_reaction
										'SPMDOX'	'GLU5SAtmc'	'SPMDOX'	'PYRt2p'									UDPG4E	CHSTEROLtrc
										'SPMS'	'RE1804M'	'SPMS'	'RNDR1'									UMPK6	FAOXC6C4m
										'SPODMm'	'r0084'	'SPODMm'	'RPI'									UNK2	FAOXC8C6m
										'SQLEr'	'r0085'	'SQLEr'	'RTOT3'									XOLTRIOLtm	GLU5SAtmc
										'SQLSr'	'r0156'	'SQLSr'	'RTOTAL3CRNCPT1'									CHSTEROLtrc	r0085
										'SUCD1m'	'r0295'	'SUCD1m'	'RTOTAL3CRNCPT2'									FAOXC6C4m	r0156
										'TAURt4(2)r'	'r0424'	'TAURt4(2)r'	'RTOTAL3CRNt'									FAOXC8C6m	r0295
										'TAURtcx'	'r0924'	'TAURtcx'	'RTOTALCRNCPT1'									GLU5SAtmc	r0309
										'THBPT4ACAMDASE'	'r0974'	'THBPT4ACAMDASE'	'RTOTALCRNCPT2'									r0084	r0974
										'THCHOLSTOICtm'	'r1024'	'THCHOLSTOICtm'	'RTOTALCRNt'									r0085	r1024
										'TMDK1'	'r1148'	'THRD_L'	'SADT'									r0156	r1025
										'TPI'	'r1150'	'TMDK1'	'SCPx'									r0295	r1150
										'TRDR'	'r1380'	'TPI'	'SERHL'									r0309	r1154
										'UDPG4E'	'r1393'	'TRDR'	'SERPT'									r0424	r1380
										'UNK2'	'r1453'	'TRPHYDRO2'	'SMS'									r0974	r1393
										'XOLTRIOLtm'	'r2373'	'UDPG4E'	'SPMDOX'									r1024	r1453
										'CHSTEROLtrc'	'EX_udpgal_e'	'UMPK6'	'SPMS'									r1025	r1454
										'FAOXC6C4m'	'GMPS'	'UNK2'	'SPODMm'									r1148	r2373
										'FAOXC8C6m'	'udpgaltc'	'XOLTRIOLtm'	'SQLEr'									r1150	EX_udpgal_e
										'GLU5SAtmc'	'EX_o2(e)'	'CHSTEROLtrc'	'SQLSr'									r1154	GMPS
										'RTOTAL2FATPc'	'LDH_D'	'FAOXC6C4m'	'SUCD1m'									r1380	udpgaltc
										'RTOTAL3FATPc'	'C3STDH1Pr'	'FAOXC8C6m'	'TAURt4(2)r'									r1393	EX_o2(e)
										'RTOTALFATPc'	'EX_4abut(e)'	'GLU5SAtmc'	'TAURtcx'									r1453	LDH_D
										'r0084'	'LSTO2r'	'r0084'	'THBPT4ACAMDASE'									r1454	HIOMT5mtp
										'r0085'	'O2t'	'r0085'	'THCHOLSTOICtm'									r2373	5MTPtr
										'r0156'	'CYTK10'	'r0156'	'TMDK1'									EX_udpgal_e	EX5MTP
										'r0186'	'RE1807M'	'r0295'	'TPI'									GMPS	C3STDH1Pr
										'r0295'	'XOL7AONEtr'	'r0309'	'TRDR'									udpgaltc	EX_4abut(e)
										'r0309'	'Ex_cys_L[e]'	'r0424'	'TRPHYDRO2'									EX_o2(e)	LSTO2r
										'r0424'		'r0974'	'UDPG4E'									LDH_D	RE2625M
										'r0924'		'r1024'	'UMPK6'									HIOMT5mtp	RE2626M
										'r0974'		'r1025'	'UNK2'									5MTPtr	r2386
										'r1024'		'r1148'	'XOLTRIOLtm'									EX5MTP	O2t
										'r1025'		'r1150'	'biomass_reaction'									C3STDH1Pr	CYTK10
										'r1148'		'r1154'	'CHSTEROLtrc'									EX_4abut(e)	XOL7AONEtr
										'r1150'		'r1380'	'FAOXC6C4m'									LSTO2r
										'r1380'		'r1393'	'FAOXC8C6m'									RE2625M
										'r1393'		'r1453'	'GLU5SAtmc'									RE2626M
										'r1453'		'r1454'	'RTOTAL2FATPc'									r2386
										'r2373'		'r2373'	'RTOTAL3FATPc'									O2t
										'EX_udpgal_e'		'EX_udpgal_e'	'RTOTALFATPc'									CYTK10
										'udpgaltc'		'GMPS'	'r0084'									XOL7AONEtr
										'EX_o2(e)'		'udpgaltc'	'r0085'
										'LDH_D'		'EX_o2(e)'	'r0156'
										'C3STDH1Pr'		'EX_co2(e)'	'r0186'
										'EX_4abut(e)'		'LDH_D'	'r0295'
										'EX_pyr(e)'		'HIOMT5mtp'	'r0309'
										'LSTO2r'		'5MTPtr'	'r0424'
										'RE2625M'		'EX5MTP'	'r0974'
										'RE2626M'		'C3STDH1Pr'	'r1024'
										'O2t'		'CO2t'	'r1025'
										'CYTK10'		'EX_4abut(e)'	'r1148'
										'XOL7AONEtr'		'EX_pyr(e)'	'r1150'
												'LSTO2r'	'r1380'
												'RE2625M'	'r1393'
												'RE2626M'	'r1453'
												'r2386'	'r2373'
												'O2t'	'EX_udpgal_e'
												'CYTK10'	'GMPS'
												'XOL7AONEtr'	'udpgaltc'
													'EX_o2(e)'
													'EX_co2(e)'
													'LDH_D'
													'HIOMT5mtp'
													'5MTPtr'
													'EX5MTP'
													'C3STDH1Pr'
													'CO2t'
													'EX_4abut(e)'
													'EX_pyr(e)'
													'LSTO2r'
													'RE2625M'
													'RE2626M'
													'r2386'
													'O2t'
													'CYTK10'
													'XOL7AONEtr'

## Sheet: Id Fluxes of Biomarkers
	Model	Biomarker	Minimum	Mean	Maximum
	Control	Nitric Oxide	6.67299e-07	0.430685	5.21989
		Sphingosine-1-Phosphate	0.117159	4.13578	10.263
		5-Methoxytryptophan	3.98716e-05	0.0560217	0.197667
		L-Kynuerine	5.95155e-05	0.16969	0.393499
		Prostaglandin D2	-7.43672e-12	-8.9266e-14	1.98597e-11
		Prostaglandin E2	0	0	0
		Gamma Amino Butyric Acid	-263.226	-207.079	-178.571
	IFN	Nitric Oxide	0.000149649	0.602317	6.76405
		Sphingosine-1-Phosphate	0.155816	4.3974	14.4855
		5-Methoxytryptophan	5.10933e-06	0.040077	0.186385
		L-Kynuerine	0.00361687	0.221707	0.392276
		Prostaglandin D2	-6.23135e-12	-8.17729e-13	9.04476e-12
		Prostaglandin E2	0	0	0
		Gamma Amino Butyric Acid	-263.389	-208.293	-168.45
	LPS	Nitric Oxide	3.92926e-05	0.21027	1.08934
		Sphingosine-1-Phosphate	0.074108	3.99794	8.6728
		5-Methoxytryptophan	-0.80633	-0.738927	-0.570974
		L-Kynuerine	0.106675	0.297275	0.400577
		Prostaglandin D2	-5.84421e-12	-1.21122e-12	8.66152e-12
		Prostaglandin E2	0	0	0
		Gamma Amino Butyric Acid	-257.781	-214.005	-173.349
	IFN/LPS	Nitric Oxide	1.23098e-06	0.214851	2.87284
		Sphingosine-1-Phosphate	0.1478	2.77619	7.59466
		5-Methoxytryptophan	-0.806299	-0.622228	-0.404351
		L-Kynuerine	3.51543e-05	0.203712	0.401537
		Prostaglandin D2	-4.09384e-12	1.00035e-12	1.20117e-11
		Prostaglandin E2	0	0	0
		Gamma Amino Butyric Acid	-246.61	-190.812	-173.296
	Survivor	Nitric Oxide	7.48676e-05	0.876869	7.10716
		Sphingosine-1-Phosphate	0.0342559	1.98058	14.1116
		5-Methoxytryptophan	-0.806338	-0.767461	-0.62905
		L-Kynuerine	0.174043	0.352625	0.405132
		Prostaglandin D2	-5.12568e-12	-2.20339e-12	5.83089e-12
		Prostaglandin E2	0	0	0
		Gamma Amino Butyric Acid	-318.129	-244.377	-189.664
	Non-Survivor	Nitric Oxide	0.000296617	0.815981	5.42468
		Sphingosine-1-Phosphate	0.032704	2.08756	12.7163
		5-Methoxytryptophan	-0.806336	-0.756657	-0.622814
		L-Kynuerine	0.184758	0.340601	0.404286
		Prostaglandin D2	-5.08127e-12	-1.35294e-12	7.12319e-12
		Prostaglandin E2	0	0	0
		Gamma Amino Butyric Acid	-332.738	-247.191	-169.752

## Sheet: Ie Random Sampling Means
Culture																			Patients
Subs	Rxns	mControl	mIFN	mLPS	mIFNlps	vControl	vIFN	vLPS	vIFNlps	Relative Diff CvI	Relative Diff CvL	Relative Diff CvIL	Relative Diff IvL	Relative Diff IvIL	Relative Diff LvIL				RxnSubsystem	RxnAbb	MeanFluxNon-surivivor	VarFluxnon-survivor	MeanFluxsurvivior	VarFluxsurvivor	RelativeDiff
UN	'EX_h(e)'	3485.68	2451.08	3217.15	5777.43	712479	665667	605909	392730	1.4221	1.08347	0.603327	0.761881	0.424251	0.556847				Unassigned	EX_h(e)	3303.63	659263	3047.22	620516	-0.0776158
'Transport, Mitochondrial'	'PYRt2m'	986.291	986.45	993.796	994.876	104.667	119.057	25.2198	11.3553	0.999839	0.992448	0.991371	0.992608	0.991531	0.998915				Transport, Extracellular	NAt	1863.19	8348.39	1869.12	5083.03	0.00318266
'Transport, Extracellular'	'PHEt4'	962.844	911.351	419.057	83.5271	423.962	2700.89	1936.78	2307.74	1.0565	2.29765	11.5273	2.17477	10.9108	5.01701				Transport, Mitochondrial	PYRt2m	980.401	278.871	980.597	289.182	0.000199917
'Transport, Extracellular'	'ADNt4'	952.937	944.762	483.664	429.105	765.915	962.884	99.7625	1449.36	1.00865	1.97025	2.22076	1.95334	2.20171	1.12715				Transport, peroxisomal	r1884	933.432	1329.81	924.974	1785.49	-0.00906077
'Transport, Extracellular'	'URIt4'	945.576	949.776	465.808	260.899	1116.23	804.263	335.718	13495.7	0.995578	2.02997	3.6243	2.03899	3.6404	1.7854				Arachidonic acid metabolism	r1819	928.661	1667.73	894.665	3664.1	-0.0366068
'Fatty acid oxidation'	'r2001'	926.286	943.534	426.195	242.592	1786.47	1057.9	1757.12	9041.43	0.98172	2.17339	3.8183	2.21386	3.88939	1.75684				Transport, Extracellular	PROt4(2)r	923.33	1760.62	915.785	1789.36	-0.00817135
'Transport, Extracellular'	'PROt4(2)r'	925.507	918.921	948.355	776.871	1599.7	1967.75	729.579	18846.1	1.00717	0.975908	1.19133	0.968963	1.18285	1.22074				Transport, Extracellular	NAIt	921.693	2338.15	903.605	2729.45	-0.0196245
'Eicosanoid metabolism'	'r1745'	918.002	867.474	885.978	-710.622	2110.35	4887.3	4223.09	25953.9	1.05825	1.03615	-1.29183	0.979114	-1.22072	-1.24676				Oxidative Phosphorylation	ATPS4m	916.946	4931.64	884.702	9361.61	-0.0351651
'Oxidative Phosphorylation'	'ATPS4m'	911.065	894.589	904.742	910.727	5012.37	7019.36	6525.86	2739.72	1.01842	1.00699	1.00037	0.988778	0.98228	0.993428				Valine, Leucine, and Isoleucine Metabolism	OIVD1m	910.765	2682.55	937.066	1100.09	0.0288778
'Transport, extracellular'	'HIShPTtc'	905.801	864.592	925.519	234.97	2845.01	5007.8	1673.28	18624.5	1.04766	0.978695	3.85497	0.93417	3.67959	3.93889				Urea cycle/amino group metabolism	P5CRx	899.682	2681.12	920.085	1688.96	0.0226774
'Transport, Extracellular'	'NAt'	895.687	882.602	1883.72	-1256.99	3310.56	3964.19	4731.66	304518	1.01483	0.475488	-0.712564	0.468542	-0.702154	-1.49859				Vitamin A Metabolism	RDH2a	896.1	3596.68	897.158	3714.25	0.00118033
'Transport, peroxisomal'	'r1884'	889.839	889.258	923.456	229.412	4095.97	3850.23	1939.27	12386.9	1.00065	0.963597	3.87878	0.962968	3.87624	4.02531				Transport, extracellular	HIShPTtc	890.4	2958.46	916.933	2051.15	0.029799
'Vitamin A Metabolism'	'RDH3a'	888.519	860.239	377.568	-106.961	3920.44	6715.76	4077.71	49794.8	1.03287	2.35327	-8.30692	2.27837	-8.04253	-3.52995				Transport, Extracellular	PROSTGE2t	884.835	3645.92	895.84	3236.34	0.0124373
'Oxidative Phosphorylation'	'CYOOm3'	874.747	897.774	876.792	969.727	7404.67	6346.04	7208.19	761.92	0.974351	0.997668	0.902055	1.02393	0.925801	0.904164				Eicosanoid metabolism	r1745	870.744	5256.94	896.013	2928.64	0.0290205
'Nucleotides'	'ADK1m'	865.784	814.457	496.761	522.493	6466.17	10842.5	7226.33	6232.06	1.06302	1.74286	1.65703	1.63953	1.55879	0.950752				Transport, Nuclear	ACCOAtn	869.198	5596.55	839.063	8625.86	-0.0346707
'Valine, Leucine, and Isoleucine Metabolism'	'OIVD1m'	862.25	915.516	907.242	157.492	4561.68	2449.17	2534.9	8109	0.941818	0.950408	5.47489	1.00912	5.81311	5.76057				Transport, Nuclear	CHOLtn	869.198	5596.55	839.063	8625.86	-0.0346707
'Eicosanoid metabolism'	'r1789'	860.765	900.687	587.108	141.904	5749.99	3419.26	37487.9	7363.35	0.955675	1.46611	6.0658	1.53411	6.34714	4.13735				Glycerophospholipid Metabolism	CHATn	869.198	5596.55	839.063	8625.86	-0.0346707
'Fatty acid oxidation'	'r1662'	857.913	774.109	562.437	146.501	8048.39	18339.9	49093.5	6636.31	1.10826	1.52535	5.85601	1.37635	5.28398	3.83913				Transport, Nuclear	ACHtn	869.198	5596.55	839.063	8625.86	-0.0346707
'Urea cycle/amino group metabolism'	'P5CRx'	848.222	387.689	742.513	282.514	6978.7	13895.5	13083.1	15929	2.18789	1.14237	3.00241	0.522131	1.37228	2.62824				Transport, Extracellular	INSTt4_2	865.855	6075.01	923.072	2373.52	0.0660813
'Folate Metabolism'	'MTHFD2m'	842.001	839.637	862.405	222.023	4843	5011.38	2501.01	125340	1.00282	0.97634	3.7924	0.973599	3.78175	3.8843				Transport, Mitochondrial	FRUt4	856.019	5408.99	923.936	1838.61	0.0793401
'Transport, Mitochondrial'	'ORNt3m'	839.282	904.226	862.901	627.658	8337.89	2895.36	5907.09	47043.7	0.928177	0.972628	1.33716	1.04789	1.44063	1.37479				Transport, Mitochondrial	ORNt3m	849.201	6677.83	878.139	4616.98	0.0340772
'Transport, Extracellular'	'ORNtiDF'	828.994	822.341	441.708	453.401	14999.8	17661.4	2098.35	1253.92	1.00809	1.87679	1.82839	1.86173	1.81372	0.97421				Folate Metabolism	MTHFD2m	837.679	3619.75	848.925	2449.73	0.0134253
'Transport, Extracellular'	'NAIt'	818.21	916.124	920.937	835.402	9566.92	2480.92	1639.76	10183.3	0.893122	0.888454	0.97942	0.994773	1.09663	1.10239				Fatty acid oxidation	r1891	819.915	10047.7	823.08	8446.07	0.00385935
'Fatty acid oxidation'	'r1891'	816.009	803.087	711.528	194.252	9454.54	11643.9	18973	17773.9	1.01609	1.14684	4.20077	1.12868	4.13425	3.66291				Transport, Nuclear	DTTPtn	811.081	12198.3	867.321	5629.46	0.0693387
'Fatty acid oxidation'	'r2038'	806.743	746.315	190.099	375.027	23564.9	31851.8	4938.65	7748.73	1.08097	4.24381	2.15116	3.92593	1.99003	0.506893				Nucleotides	NDPK4	811.081	12198.3	867.321	5629.46	0.0693387
'Tryptophan metabolism'	'3HKYNAKGAT'	803.485	872.75	432.724	373.898	11446.1	4749.07	1571.16	5429.56	0.920636	1.85681	2.14894	2.01688	2.33419	1.15733				Transport, Lysosomal	H2Otly	808.918	14624.8	837.458	13932.6	0.0352821
'Transport, Lysosomal'	'H2Otly'	800.447	864.446	818.568	834.018	14056.1	9488.98	14345.5	11724.6	0.925965	0.977862	0.959748	1.05605	1.03648	0.981475				Fatty acid oxidation	r1761	806.439	14403.7	502.961	41789.1	-0.376319
'Vitamin A Metabolism'	'RDH2a'	795.217	788.239	733.991	737.035	12899.5	12867.4	20545.3	24300.9	1.00885	1.08342	1.07894	1.07391	1.06947	0.99587				Urea cycle/amino group metabolism	HCO3Em	801.914	13092.7	801.783	13528.7	-0.000162907
'Fatty acid oxidation'	'r2007'	782.079	726.982	386.398	433.708	21029.4	30994.5	5084.96	1752.17	1.07579	2.02402	1.80324	1.88143	1.6762	0.890919				Oxidative Phosphorylation	CYOOm3	791.861	8598	852.622	8760.71	0.0767323
'Fatty acid oxidation'	'r1606'	780.76	660.819	576.584	143.061	16461.1	27125	56893.6	5513.49	1.1815	1.35411	5.45755	1.14609	4.61915	4.03035				Transport, extracellular	O2t	784.501	5298.33	749.036	3379.11	-0.0452062
'Eicosanoid metabolism'	'r1835'	779.844	848.426	335.955	643.344	14837.2	7883.73	74526.6	36120.2	0.919166	2.32128	1.21217	2.52542	1.31877	0.522201				Bile acid synthesis	r0757	776.233	11279.4	870.849	4764.74	0.121892
'Eicosanoid metabolism'	'r1850'	769.503	728.508	403.401	-258.138	14256.6	17834	3245	31166.2	1.05627	1.90754	-2.98097	1.80591	-2.82216	-1.56273				Tyrosine metabolism	r0464	774.961	21814.9	732.666	29252.5	-0.0545761
'Fatty acid oxidation'	'r1383'	768.571	823.951	422.496	-202.172	28245	17467.8	4448.36	10719.8	0.932787	1.81912	-3.80157	1.9502	-4.07549	-2.08978				Eicosanoid metabolism	r1791	710.434	18116.8	894.779	4625.85	0.259482
'Fatty acid oxidation'	'r1382'	768.571	823.951	422.496	-202.172	28245	17467.8	4448.36	10719.8	0.932787	1.81912	-3.80157	1.9502	-4.07549	-2.08978				Transport, peroxisomal	r2055	699.123	46549.4	521.513	53674.3	-0.254047
'Transport, Nuclear'	'DTTPtn'	759.967	642.911	650.797	-486.092	15322.9	37740.2	34892.9	75860	1.18207	1.16775	-1.56342	0.987883	-1.32261	-1.33884				Transport, peroxisomal	r2049	697.801	37262.8	627.442	52615.4	-0.10083
'Nucleotides'	'NDPK4'	759.967	642.911	650.797	-486.092	15322.9	37740.2	34892.9	75860	1.18207	1.16775	-1.56342	0.987883	-1.32261	-1.33884				Fatty acid oxidation	r1606	697.356	39579.4	564.778	61959.3	-0.190116
'Transport, Extracellular'	'PROSTGE2t'	759.829	828.626	526.845	-625.991	14705.6	8628.32	38423	37874.4	0.916975	1.44223	-1.2138	1.57281	-1.3237	-0.841618				Fatty acid oxidation	r1655	690.768	39207.9	645.589	50026.1	-0.0654032
'Transport, Extracellular'	'L_LACt4r'	757.347	776.115	786.171	766.741	21942.9	16351.9	15971.8	21916.8	0.975818	0.963335	0.987747	0.987208	1.01222	1.02534				Transport, Mitochondrial	CHSTEROLt2	687.016	25345	809.809	13905	0.178734
'Fatty acid oxidation'	'r1761'	742.744	502.099	467.939	-94.2679	19990.4	68157	61786.6	91722.6	1.47928	1.58727	-7.87908	1.073	-5.3263	-4.96393				Eicosanoid metabolism	r1051	684.51	25360	805.739	13893.6	0.177104
'Bile acid synthesis'	'r0753'	735.552	600.872	261.379	143.97	22179.4	53058.3	19311.5	39319.6	1.22414	2.81412	5.10907	2.29886	4.1736	1.81551				Transport, mitochondrial	r2413	684.026	38822.8	583.458	45347.3	-0.147023
'Fatty acid oxidation'	'r1894'	730.585	749.602	378.326	67.8414	18921.2	15013.8	3441.71	1762.86	0.974631	1.9311	10.769	1.98137	11.0493	5.57662				Pyrimidine synthesis	r2409	684.026	38822.8	583.458	45347.3	-0.147023
'Transport, Extracellular'	'ABUTt4(2)r'	727.661	848.074	405.637	352.248	16457.7	3312.34	1933.47	5459.64	0.858016	1.79387	2.06577	2.09072	2.40761	1.15157				Arginine and Proline Metabolism	PRO1x	683.515	8800.83	698.419	6802.62	0.0218044
'Arachidonic acid metabolism'	'r1819'	718.379	895.044	865.38	557.685	12129.8	3471.63	5195.04	16317.1	0.802619	0.830131	1.28815	1.03428	1.60493	1.55174				Fatty acid oxidation	r1337	679.83	24135.5	609.641	19882.4	-0.103245
'Transport, Mitochondrial'	'FRUt4'	707.357	883.117	884.222	-494.269	25393.4	4287.07	3877.33	96188.3	0.800978	0.799977	-1.43112	0.99875	-1.78671	-1.78895				Vitamin E metabolism	r1094	679.83	24135.5	609.641	19882.4	-0.103245
'Transport, Extracellular'	'ALAt4'	699.377	702.681	255.331	134.358	20829.7	20626.6	17042.6	8751.77	0.995298	2.7391	5.20533	2.75204	5.22992	1.90038				Transport, Extracellular	NAHCO3_HCLt	679.302	45273.1	666.195	53359.1	-0.0192954
'Transport, Extracellular'	'TRIODTHYt'	691.709	721.631	826.066	-601.547	23684.6	20107.2	8465.17	49004.9	0.958535	0.837353	-1.14988	0.873576	-1.19963	-1.37324				Transport, Extracellular	TRIODTHYt	668.09	28086.5	763.008	16229.9	0.142073
'Arginine and Proline Metabolism'	'PRO1x'	678.553	223.496	576.445	221.252	13200.7	11070.8	14154.9	14306.6	3.03608	1.17713	3.06687	0.387715	1.01014	2.60537				Transport, peroxisomal	r2057	661.679	45450.5	768.135	23102.5	0.160888
'Transport, peroxisomal'	'r2057'	673.99	691.072	707.938	839.119	44684.9	37753.1	34192.6	13715.8	0.975283	0.952047	0.803211	0.976176	0.823568	0.843668				Arachidonic acid metabolism	r1811	659.591	44823.9	300.086	32318.4	-0.545042
'Transport, Extracellular'	'FATP2t'	672.727	690.969	506.015	-199.495	62115	57975	119620	129768	0.9736	1.32946	-3.37215	1.36551	-3.46359	-2.53648				Eicosanoid metabolism	r1730	656.343	22452.9	885.624	4315.37	0.34933
'Bile acid synthesis'	'r0757'	670.688	334.506	672.531	427.155	27139.4	123828	24107.9	95282.9	2.00501	0.997259	1.57013	0.497384	0.783102	1.57444				Eicosanoid metabolism	r1833	652.378	31871.9	767.387	16077	0.176291
'Transport, extracellular'	'r2111'	654.071	411.687	204.858	265.647	18432.8	33903.1	14214.3	10623.8	1.58876	3.19281	2.46218	2.00962	1.54975	0.771165				Transport, Extracellular	L_LACt4r	642.466	38430.9	718.61	18802	0.118519
'Transport, peroxisomal'	'r2055'	643.258	565.159	686.352	551.479	53928.7	63084.5	50371.1	47476.9	1.13819	0.937214	1.16642	0.823425	1.02481	1.24457				Nucleotides	NDPK10n	626.141	31842	758.018	15449	0.210617
'Phosphatidylinositol phosphate metabolism'	'r0881'	636.929	594.475	468.311	795.494	43003.6	46275	63330.5	13706.4	1.07141	1.36005	0.800672	1.2694	0.747303	0.588705				Transport, Nuclear	DIDPtn	626.141	31842	758.018	15449	0.210617
'Fatty acid oxidation'	'r2042'	620.752	548.304	649.906	670.789	48053.3	56819.7	48279.9	38711.9	1.13213	0.955142	0.925406	0.843667	0.817401	0.968867				Eicosanoid metabolism	r1429	622.572	32648.3	753.781	16230.5	0.210753
'Fatty acid oxidation'	'r1655'	620.705	721.92	408.79	524.462	41520.7	25984.1	58704.7	30039.2	0.859798	1.5184	1.18351	1.76599	1.3765	0.779446				Transport, mitochondrial	GLY3Pt	622.572	32648.3	753.781	16230.5	0.210753
'Transport, Nuclear'	'IDPtn'	616.29	354.06	386.937	-105.687	35471.7	71050.1	24975.6	211948	1.74064	1.59274	-5.83127	0.915033	-3.35008	-3.66115				Phosphatidylinositol phosphate metabolism	r0881	620.393	44359.9	341.448	39026.5	-0.449626
'Nucleotides'	'NDPK9n'	616.29	354.06	386.937	-105.687	35471.7	71050.1	24975.6	211948	1.74064	1.59274	-5.83127	0.915033	-3.35008	-3.66115				Eicosanoid metabolism	r1789	594.851	25897.4	611.156	25225.2	0.0274103
'Squalene and cholesterol synthesis'	'r2407'	609.614	386.971	647.009	735.839	40208.4	21140.8	35025.5	26413.5	1.57535	0.942204	0.828462	0.598092	0.525891	0.879281				Eicosanoid metabolism	r1835	589.752	45727	740.746	24677.1	0.256028
'Androgen and estrogen synthesis and metabolism'	'r1427'	609.614	386.971	647.009	735.839	40208.4	21140.8	35025.5	26413.5	1.57535	0.942204	0.828462	0.598092	0.525891	0.879281				Vitamin E metabolism	r1090	587.974	36693.4	673.624	22736.9	0.145671
'Transport, extracellular'	'O2t'	604.763	584.522	648.347	681.665	4175.98	3821.09	2571.17	4778.08	1.03463	0.932776	0.887185	0.901556	0.857491	0.951123				Transport, Extracellular	DOPAtu	579.74	128111	564.625	137400	-0.0260723
UN	'EX_co2(e)'	602.405	541.935	622.209	842.986	47604.9	53100.5	24613.2	11138.1	1.11158	0.968171	0.714609	0.870986	0.642876	0.738101				Transport, peroxisomal	r1892	560.249	58488.7	377.695	47783.1	-0.325844
'Transport, Extracellular'	'NAHCO3_HCLt'	599.782	452.18	658.033	819.274	58648.8	90843.8	53528.6	12567.9	1.32642	0.911478	0.73209	0.68717	0.551928	0.80319				Fatty acid oxidation	r1668	559.582	79371.7	358.53	82134.5	-0.359289
'Transport, peroxisomal'	'r2049'	598.722	662.177	742.293	287.406	46860.4	34829	28288.2	37774.4	0.904171	0.806584	2.08319	0.89207	2.30398	2.58273				Unassigned	EX_co2(e)	554.224	55312.7	464.076	40592.1	-0.162655
'Arachidonic acid metabolism'	'r1455'	597.844	381.715	293.464	408.298	31191.5	26361.7	16137.2	43857.5	1.56621	2.0372	1.46423	1.30072	0.934893	0.718748				Nucleotides	ADK1m	553.576	4340.36	550.145	3656.02	-0.0061969
'Arachidonic acid metabolism'	'r1456'	597.844	381.715	293.464	408.298	31191.5	26361.7	16137.2	43857.5	1.56621	2.0372	1.46423	1.30072	0.934893	0.718748				Eicosanoid metabolism	r1726	541.013	46415.9	820.369	10899	0.516358
'Transport, Extracellular'	'NRPPHRtu'	587.469	640.345	311.172	-750.569	119853	94840	113805	12315.3	0.917426	1.88792	-0.782698	2.05785	-0.853146	-0.414582				Fatty acid oxidation	r2042	536.567	64997.7	701.326	40749.6	0.307061
'Nucleotides'	'NDPK1'	586.841	572.208	610.433	696.059	1798.08	1610.12	1697.72	6319.02	1.02557	0.961351	0.843091	0.937381	0.822069	0.876985				Nucleotides	NDPK1	527.477	1970.87	533.59	2425.72	0.0115891
'Fatty acid oxidation'	'r1936'	582.668	775.105	303.857	769.517	26426.6	12953.2	43038.8	11567.7	0.751728	1.91757	0.757186	2.55089	1.00726	0.394867				Transport, Extracellular	BTNt3i	527.034	37837.7	460.934	39452.1	-0.125419
'Transport, Mitochondrial'	'CHSTEROLt2'	582.372	744.332	-225.994	736.241	54909.6	28465.5	93711.1	25646.3	0.782409	-2.57693	0.791008	-3.29359	1.01099	-0.306957				Fatty acid oxidation	ETFQO	526.284	4357.27	575.528	3370.95	0.0935685
'Eicosanoid metabolism'	'r1051'	582.349	744.304	-232.026	731.374	54909.7	28465.4	93710.7	25620.9	0.782408	-2.50984	0.79624	-3.20785	1.01768	-0.317247				Fatty acid oxidation	ETF	526.284	4357.27	575.528	3370.95	0.0935685
'Arginine and Proline Metabolism'	'EHGLAT2m'	564.52	3.66442e-12	5.61346e-12	3.64922e-12	0.0461266	1.3265e-24	1.3752e-24	7.09752e-24	1.54055e+14	1.00566e+14	1.54696e+14	0.652791	1.00416	1.53826				Glycolysis/Gluconeogenesis	LDH_L	522.699	379.106	530.941	601.519	0.0157679
'Transport, Extracellular'	'PHEtec'	564.216	463.818	353.937	-688.298	61595.1	96392.7	140639	31117	1.21646	1.59412	-0.819727	1.31045	-0.673863	-0.514221				Transport, Extracellular	FATP2t	519.848	121631	526.261	129016	0.0123366
'Transport, Mitochondrial'	'PIt2m'	553.124	365.878	459.337	881.657	107663	176143	131801	5245.67	1.51177	1.20418	0.627369	0.796535	0.414989	0.520993				Transport, peroxisomal	r1888	519.362	60756.8	453.623	57142.5	-0.126577
'Nucleotides'	'NTPP11'	549.964	156.241	47.9335	98.7148	28781.2	7094.06	730.805	3074.89	3.51996	11.4735	5.57124	3.25955	1.58276	0.485575				Fatty acid oxidation	r1662	518.166	51219.2	849.267	8601.41	0.638985
'Transport, mitochondrial'	'XTPP'	549.964	156.241	47.9335	98.7148	28781.2	7094.06	730.805	3074.89	3.51996	11.4735	5.57124	3.25955	1.58276	0.485575				Miscellaneous	H2CO3D	511.878	56063.1	676.496	40023.2	0.321596
'Transport, Extracellular'	'GLCt1r'	548.536	476.626	746.36	704.117	87964.8	123051	31103.4	35327.7	1.15087	0.734949	0.779041	0.638601	0.676913	1.05999				Transport, Lysosomal	GLUt7l	510.268	12304.4	518.898	11300.3	0.0169125
'Nucleotides'	'NDPK2'	537.382	489.478	541.674	517.832	6165.63	5635.94	5936.39	6240.98	1.09787	0.992078	1.03776	0.90364	0.945246	1.04604				Nucleotides	NDPK2	497.38	4986.29	530.173	5351.45	0.0659312
'Fatty acid oxidation'	'r1955'	534.241	286.042	185.093	126.799	62687.1	34567.3	13753.7	5503.42	1.8677	2.88634	4.2133	1.5454	2.25587	1.45974				Nucleotides	NDPK8n	484.061	69794.6	526.397	48137.9	0.0874593
'Glycolysis/Gluconeogenesis'	'LDH_L'	518.841	518.514	507.584	513.463	171.246	173.527	34.5056	75.2308	1.00063	1.02218	1.01047	1.02153	1.00984	0.98855				Nucleotides	CYTK13n	484.061	69794.6	526.397	48137.9	0.0874593
'Fatty acid oxidation'	'r2054'	513.385	343.409	47.0135	358.232	61627.4	36103.8	735.179	5995.84	1.49497	10.92	1.43311	7.30449	0.958624	0.131238				Nucleotides	NDPK2n	481.366	52493.3	668.145	27501.8	0.38802
'Fatty acid oxidation'	'ETFQO'	509.951	478.965	609.091	590.442	3881	4171.92	2133.5	1505.95	1.06469	0.837233	0.863677	0.786361	0.811199	1.03158				Nucleotides	DCK2n	481.366	52493.3	668.145	27501.8	0.38802
'Fatty acid oxidation'	'ETF'	509.951	478.965	609.091	590.442	3881	4171.92	2133.5	1505.95	1.06469	0.837233	0.863677	0.786361	0.811199	1.03158				Fatty acid oxidation	r2047	480.23	66514	401.065	57477	-0.164848
'Fatty acid oxidation'	'r1668'	505.225	473.246	471.127	159.62	99197.5	106208	80588.2	71842.2	1.06757	1.07238	3.16518	1.0045	2.96483	2.95156				Transport, Extracellular	ADNt4	479.279	125.08	483.653	76.1104	0.00912707
'Transport, Extracellular'	'INSTt4_2'	504.445	622.712	908.277	642.794	59002	36982.1	2439.3	36775.9	0.810077	0.555387	0.78477	0.685597	0.968759	1.41301				Transport, Extracellular	CYTDt4	479.208	120.372	478.4	149.45	-0.00168598
'Methionine and cysteine metabolism'	'r0885'	502.685	382.875	315.704	844.427	111935	177267	140253	7672.45	1.31292	1.59227	0.595297	1.21276	0.453413	0.373868				Squalene and cholesterol synthesis	r2407	478.688	29196.9	644.399	31308.5	0.346177
'Alanine and Aspartate Metabolism'	'ASPTAm'	500.362	-65.5859	-49.3336	-48.6894	0.0593677	0.109048	0.0161876	0.0238382	-7.62911	-10.1424	-10.2766	1.32944	1.34703	1.01323				Androgen and estrogen synthesis and metabolism	r1427	478.688	29196.9	644.399	31308.5	0.346177
'Miscellaneous'	'H2CO3D'	487.737	535.683	740.686	444.764	48759.6	53589.6	24173.2	12200.3	0.910495	0.658494	1.09662	0.723226	1.20442	1.66535				Arachidonic acid metabolism	r1455	477.486	31816.1	605.436	37564.4	0.267966
'Transport, Extracellular'	'FATP8t'	485.16	606.846	360.93	828.769	158801	99550.4	185932	16977.8	0.799477	1.34419	0.585398	1.68134	0.732226	0.435501				Arachidonic acid metabolism	r1456	477.486	31816.1	605.436	37564.4	0.267966
'Fatty acid oxidation'	'r1337'	481.086	673.583	280.154	621.894	40503.8	28789	18480.7	41927.8	0.714219	1.71722	0.773582	2.40433	1.08312	0.450485				Transport, Extracellular	PROt2r	470.249	62529.7	92.0681	111755	-0.804214
'Vitamin E metabolism'	'r1094'	481.086	673.583	280.154	621.894	40503.8	28789	18480.7	41927.8	0.714219	1.71722	0.773582	2.40433	1.08312	0.450485				Glycerophospholipid metabolism	r1453	469.167	3255.79	508.108	2702.89	0.0830002
'Nucleotides'	'NDPK5'	477.665	502.045	375.887	396.04	11207.1	14178.2	9209.97	15045	0.951438	1.27077	1.2061	1.33563	1.26766	0.949114				Transport, Extracellular	ABUTt4(2)r	460.378	577.602	419.427	1547.77	-0.0889506
'Transport, Extracellular'	'HKt'	476.449	395.736	375.075	701.885	69535.5	60482.7	47220.6	20434.6	1.20395	1.27028	0.678813	1.05509	0.56382	0.534382				Transport, Extracellular	URIt4	457.037	527.166	465.867	282.432	0.0193216
'Transport, Lysosomal'	'GLUt7l'	476.314	544.472	495.074	551.259	10479.4	9715.19	11442.2	10363.2	0.874818	0.962108	0.864048	1.09978	0.987689	0.898078				Transport, Extracellular	PHEt4	452.56	876.467	443.187	843.98	-0.0207097
'Glycolysis/Gluconeogenesis'	'PEPCK'	474.875	462.263	495.786	474.075	240.111	269.501	87.6962	109.649	1.02728	0.957822	1.00169	0.932384	0.975085	1.0458				Transport, peroxisomal	r2051	439.441	49472.6	358.236	29359.6	-0.184792
'Glycerophospholipid metabolism'	'r1453'	474.569	439.481	565.232	555.175	2091.22	1939.29	1596.93	1227.3	1.07984	0.8396	0.85481	0.777523	0.791608	1.01812				Alanine and aspartate metabolism	r0899	433.519	43558.6	244.562	14020.6	-0.435869
'Fatty acid oxidation'	'r1962'	464.251	371.84	212.266	92.9753	64806.5	55463	14073.3	4154.06	1.24852	2.18712	4.99327	1.75177	3.99935	2.28303				Transport, Extracellular	GLCt1r	432.291	141645	525.29	106295	0.215132
'Eicosanoid metabolism'	'r1791'	463.642	680.283	608.763	829.524	77921.6	29146.3	29433.6	9032.53	0.681542	0.761613	0.558925	1.11748	0.820089	0.73387				Glutamate metabolism	GLNS	429.641	2957.9	461.508	4619.74	0.0741712
'Transport, extracellular'	'Htg'	456.751	450.041	414.153	362.275	11090.8	11059	8502.05	7774.32	1.01491	1.10286	1.26079	1.08665	1.24227	1.1432				Miscellaneous	H2CO3D2m	428.587	13287.5	423.82	13726.9	-0.0111236
'Pyruvate Metabolism'	'ALCD22_D'	440.832	473.148	233.136	308.487	68278.3	70076.9	16312.6	7492.5	0.9317	1.89088	1.42902	2.02949	1.53377	0.755742				Fatty acid oxidation	r2001	424.754	1771.99	400.857	2383.71	-0.0562614
'Arginine and Proline Metabolism'	'P5CRm'	437.017	397.707	493.485	56.8467	2563.48	2437.08	3272.92	1323.81	1.09884	0.885575	7.68765	0.805915	6.99612	8.68097				Tryptophan metabolism	3HKYNAKGAT	424.326	1374.98	449.628	719.138	0.0596279
'Eicosanoid metabolism'	'r1742'	435.371	445.96	300.289	859.578	56552.1	52366.2	40603.9	5469.71	0.976257	1.44984	0.506494	1.4851	0.518812	0.349345				Alanine and Aspartate Metabolism	ASPNATm	424.303	12335.4	466.745	9591.97	0.100029
'Linoleate metabolism'	'r1706'	433.296	278.921	186.6	58.4347	63360.7	32669.4	13184.9	1253.75	1.55347	2.32206	7.41505	1.49475	4.7732	3.1933				Transport, Mitochondrial	NACASPtm	424.303	12335.4	466.745	9591.97	0.100029
'Transport, mitochondrial'	'r2413'	428.857	537.38	660.439	283.246	30021.3	36422.9	34867.4	25960.6	0.798051	0.649351	1.51408	0.81367	1.89722	2.33168				Alanine and Aspartate Metabolism	NACASPAH	424.303	12335.4	466.745	9591.97	0.100029
'Pyrimidine synthesis'	'r2409'	428.857	537.38	660.439	283.246	30021.3	36422.9	34867.4	25960.6	0.798051	0.649351	1.51408	0.81367	1.89722	2.33168				Transport, Extracellular	NRPPHRtu	421.759	183395	2.12909	158633	-0.994952
'Transport, Extracellular'	'DOPAtu'	425.773	529.621	688.502	-643.401	164982	140993	80396.9	23984.5	0.80392	0.618404	-0.661753	0.769236	-0.823158	-1.0701				Glycolysis/Gluconeogenesis	PEPCK	418.168	611.718	409.643	694.252	-0.0203869
'Fatty acid synthesis'	'r1679'	425.427	180.476	301.602	101.66	53219.1	15560.5	23016	3269.01	2.35726	1.41056	4.18481	0.59839	1.77529	2.96678				Transport, Extracellular	FATP8t	413.839	162461	355.287	187106	-0.141485
'Fatty acid oxidation'	'r1993'	421.262	145.645	78.7167	425.07	43245.9	8313.1	1836.41	3176.8	2.89238	5.35162	0.991042	1.85024	0.342638	0.185185				Fatty acid oxidation	r1383	413.085	5189.59	397.026	7145.98	-0.0388739
'Nucleotides'	'CYTK10'	420.02	432.075	313.61	303.828	8324.24	9606.54	5659.86	6907.16	0.9721	1.33931	1.38243	1.37774	1.4221	1.0322				Fatty acid oxidation	r1382	413.085	5189.59	397.026	7145.98	-0.0388739
'Nucleotides'	'NDPK3'	419.889	431.887	313.376	303.662	8321.84	9602.55	5661.33	6906.97	0.972218	1.33989	1.38275	1.37817	1.42226	1.03199				Transport, Extracellular	ORNtiDF	410.515	5003.56	431.88	3269.32	0.0520425
'Fatty acid oxidation'	'r2009'	418.319	485.741	106.102	239.306	46422	52896.7	3168.9	14915	0.861198	3.94263	1.74805	4.57807	2.02979	0.443372				Transport, extracellular	Htg	406.776	9332.05	413.681	8179.85	0.0169768
'Eicosanoid metabolism'	'r1833'	417.283	581.065	570.347	797.224	70437	44057.5	44858.5	16733.8	0.718135	0.731631	0.523421	1.01879	0.728861	0.715416				Fatty acid oxidation	r2038	405.997	5827.37	232.319	8338.17	-0.427782
'Transport, Extracellular'	'HOMt4'	410.525	331.307	206.552	79.3539	63430.8	45298	16691.5	2070.25	1.23911	1.98752	5.17334	1.60399	4.17506	2.60292				Fatty acid oxidation	r1971	405.287	56167.3	525.053	53110.6	0.295507
'Galactose metabolism'	'GALU'	405.831	356.937	419.144	378.057	5714.08	4658.83	5240.31	5390.09	1.13698	0.968238	1.07347	0.851586	0.944136	1.10868				Arginine and Proline Metabolism	P5CRm	400.752	4434.03	457.302	3310.99	0.141112
'Transport, peroxisomal'	'r1889'	391.158	356.149	348.289	68.9723	43815.6	42510.9	46614.6	1845.06	1.0983	1.12309	5.67124	1.02257	5.16366	5.04969				Fatty acid oxidation	r1956	394.182	56991.3	496.058	59330.8	0.258449
'Miscellaneous'	'H2CO3Dm'	388.318	-9.18625	-36.0116	690.546	84076.2	76479.6	56913.6	31574.1	-42.2716	-10.7831	0.562335	0.255092	-0.0133029	-0.0521494				Fatty acid oxidation	r1894	390.441	2512.15	421.606	1576.53	0.0798201
'Urea cycle'	'r1755'	380.168	329.905	322.284	114.973	57841.3	44763.9	37777.3	4311.51	1.15235	1.17961	3.30658	1.02365	2.86941	2.80312				Methionine and cysteine metabolism	CYSATB0tc	388.103	49019.2	225.448	20656.4	-0.419104
'Citric Acid Cycle'	'FUM'	367.686	359.73	374.281	367.59	134.971	132.192	60.5824	59.2592	1.02212	0.982378	1.00026	0.961122	0.978619	1.0182				Fatty acid oxidation	r2007	387.236	4200.09	421.769	2632.03	0.0891774
'Citric Acid Cycle'	'MDH'	367.686	359.73	374.281	367.59	134.971	132.192	60.5824	59.2592	1.02212	0.982378	1.00026	0.961122	0.978619	1.0182				Fatty acid oxidation	r1333	386.126	55679.6	425.321	54756.5	0.101507
'Aminosugar Metabolism '	'ACNAM9PL'	364.691	391.968	386.521	304.97	1684.18	1893.31	3345.82	326.917	0.93041	0.943521	1.19583	1.01409	1.28527	1.26741				Tyrosine metabolism	r1092	386.126	55679.6	425.321	54756.5	0.101507
'Aminosugar Metabolism '	'ACNAMPH'	364.691	391.968	386.521	304.97	1684.18	1893.31	3345.82	326.917	0.93041	0.943521	1.19583	1.01409	1.28527	1.26741				Urea cycle	r1755	384.154	51706.4	428.277	50075.5	0.114858
'Aminosugar Metabolism '	'AMANK'	364.691	391.968	386.521	304.97	1684.18	1893.31	3345.82	326.917	0.93041	0.943521	1.19583	1.01409	1.28527	1.26741				Vitamin A Metabolism	RDH3a	379.442	4329.69	441.028	1065.29	0.162308
'Aminosugar Metabolism '	'ACNMLr'	364.691	391.968	386.521	304.97	1684.18	1893.31	3345.82	326.917	0.93041	0.943521	1.19583	1.01409	1.28527	1.26741				Transport, Extracellular	HKt	376.588	47437.5	342.41	43060.5	-0.0907562
'Transport, peroxisomal'	'r2051'	362.621	503.031	174.022	651.515	43958.1	64923.2	10326.6	40032.7	0.720872	2.08376	0.556581	2.89061	0.772094	0.267104				Eicosanoid metabolism	r1742	371.734	47732.4	302.108	39184.7	-0.187299
'Eicosanoid metabolism'	'r1429'	360.063	317.458	220.149	184.118	32755.2	31407.6	10773.7	12149.2	1.13421	1.63554	1.95562	1.44201	1.72422	1.1957				Eicosanoid metabolism	r1829	368.911	32271.2	380.852	34082.6	0.0323698
'Transport, mitochondrial'	'GLY3Pt'	360.063	317.458	220.149	184.118	32755.2	31407.6	10773.7	12149.2	1.13421	1.63554	1.95562	1.44201	1.72422	1.1957				Galactose metabolism	GALU	360.25	3739.11	382.993	4028.59	0.0631324
'Vitamin E metabolism'	'r1808'	359.513	260.347	242.617	178.764	50818.1	29344.9	17832.1	13389.1	1.3809	1.48181	2.0111	1.07308	1.45637	1.35719				Androgen and estrogen synthesis and metabolism	r1028	360.157	61695.5	424.348	66383.9	0.178231
'Tyrosine metabolism'	'r0464'	352.225	353.111	861.818	246.163	41901.2	47730.4	5692.14	18037.5	0.997491	0.4087	1.43086	0.409728	1.43446	3.50101				Fatty acid oxidation	r1497	360.157	61695.5	424.348	66383.9	0.178231
'Vitamin A metabolism'	'r1015'	350.801	145.773	152.15	628.992	25114.8	6283.82	7824.65	33059.4	2.40648	2.30563	0.557719	0.958089	0.231757	0.241895				Citric Acid Cycle	FUM	359.344	352.478	363.883	347.118	0.0126317
'Transport, Extracellular'	'HCO3_CLt'	350.408	262.561	-304.606	260.532	140735	157485	14049.3	25902.7	1.33458	-1.15037	1.34497	-0.861968	1.00779	-1.16917				Citric Acid Cycle	MDH	359.344	352.478	363.883	347.118	0.0126317
'Eicosanoid metabolism'	'r1829'	345.964	418.692	326.643	140.938	37312.4	52433.9	36029.1	7271	0.826297	1.05915	2.45472	1.2818	2.97074	2.31763				Nucleotides	NDPK5	356.452	9377.26	305.344	5979.28	-0.143379
'Fatty acid oxidation'	'r1570'	344.438	447.065	408.105	348.445	47854.2	65237.9	49913.2	40736.4	0.770443	0.843995	0.9885	1.09547	1.28303	1.17122				Fatty acid oxidation	r1665	356.169	101342	49.2259	86126.1	-0.86179
'Fatty acid synthesis'	'r1690'	342.863	220.172	152.977	151.48	43692	20692.6	10652.2	7046.96	1.55725	2.24128	2.26342	1.43925	1.45347	1.00988				Fatty acid oxidation	r1976	353.511	54793.7	481.225	60874.5	0.361271
'Alanine and Aspartate Metabolism'	'NACASPAH'	341.938	263.783	378.348	438.876	11397.4	7010.08	5943.43	10753.7	1.29629	0.903767	0.779122	0.697197	0.601041	0.862083				Fatty acid oxidation	r1936	352.76	51348.1	281.282	36694.6	-0.202625
'Transport, Mitochondrial'	'NACASPtm'	341.938	263.783	378.348	438.876	11397.4	7010.08	5943.43	10753.7	1.29629	0.903767	0.779122	0.697197	0.601041	0.862083				Eicosanoid metabolism	r1782	351.618	40667.2	164.363	11662.7	-0.532553
'Alanine and Aspartate Metabolism'	'ASPNATm'	341.938	263.783	378.348	438.876	11397.4	7010.08	5943.43	10753.7	1.29629	0.903767	0.779122	0.697197	0.601041	0.862083				Transport, peroxisomal	r1889	351.46	51200	417.008	51032.7	0.186503
'Fatty acid oxidation'	'r1333'	340.69	324.156	378.371	241.867	23381.6	25876	46817.9	17065.3	1.05101	0.900412	1.40858	0.856714	1.34022	1.56438				Transport, Mitochondrial	GLUt2m	341.044	17911.8	337.181	12936.9	-0.0113255
'Tyrosine metabolism'	'r1092'	340.69	324.156	378.371	241.867	23381.6	25876	46817.9	17065.3	1.05101	0.900412	1.40858	0.856714	1.34022	1.56438				Fatty acid synthesis	r1681	339.135	33874.1	237.933	21055.4	-0.298413
'Fatty acid oxidation'	'r1965'	340.638	416.376	126.563	318.107	44589.8	60228.4	7236.93	29299.4	0.818103	2.69145	1.07083	3.28987	1.30892	0.397863				Transport, Mitochondrial	PIt2m	330.848	186043	347.915	182254	0.0515869
'Fatty acid oxidation'	'r2047'	338.928	285.386	671.642	616.959	42866.5	25432.3	41662.7	45177.5	1.18761	0.504626	0.549352	0.424908	0.462569	1.08863				Transport, peroxisomal	r2044	325.022	30460.7	239.735	19433.9	-0.262402
'Miscellaneous'	'PPAer'	336.421	313.789	260.743	325.698	1683.67	3357.97	4169.91	2478.27	1.07212	1.29024	1.03292	1.20344	0.963436	0.800566				Pyruvate Metabolism	PCm	321.444	250.91	320.858	199.667	-0.00182369
'Selenoamino acid metabolism'	'r1860'	332.317	209.039	194.911	160.286	36224	20234.1	17112.8	8602.75	1.58974	1.70497	2.07328	1.07248	1.30416	1.21602				Citric Acid Cycle	SUCD1m	318.248	346.864	321.726	343.81	0.0109296
'Nucleotides'	'ADSK'	331.855	386.322	297.849	278.83	6862.36	8145.12	5537.22	5178.84	0.859013	1.11417	1.19017	1.29704	1.38551	1.06821				Transport, Mitochondrial	4ABUTtm	311.955	362.861	314.28	339.126	0.00745227
'Fatty acid oxidation'	'r1966'	330.042	263.48	296.626	105.816	47480.9	33948.5	29981.2	5040.31	1.25263	1.11265	3.11902	0.888258	2.48999	2.80323				Glutamate metabolism	ABTArm	311.955	362.861	314.28	339.126	0.00745227
'Pyruvate Metabolism'	'PCm'	329.07	319.39	349.102	330.859	118.46	103.243	56.0977	55.3227	1.03031	0.942619	0.994593	0.914888	0.965333	1.05514				Aminosugar Metabolism	ACNAM9PL	310.54	3688.33	291.168	3421.06	-0.0623837
'Transport, Golgi Apparatus'	'H2Otg'	328.317	313.092	264.116	278.898	7604.37	6716.85	4386.5	4521.93	1.04863	1.24308	1.17719	1.18543	1.1226	0.946999				Aminosugar Metabolism	ACNAMPH	310.54	3688.33	291.168	3421.06	-0.0623837
'Arachidonic acid metabolism'	'r1820'	325.108	218.962	257.162	890.733	39844.8	21176	27771.8	4391.98	1.48477	1.26421	0.364989	0.851457	0.245823	0.288708				Aminosugar Metabolism	AMANK	310.54	3688.33	291.168	3421.06	-0.0623837
'Citric Acid Cycle'	'SUCD1m'	323.547	314.531	336.592	330.036	136.498	137.075	62.6302	59.7267	1.02867	0.961243	0.980339	0.934456	0.95302	1.01987				Aminosugar Metabolism	ACNMLr	310.54	3688.33	291.168	3421.06	-0.0623837
'Transport, peroxisomal'	'r2045'	321.887	223.693	203.29	246.492	30486.5	17737	13551.9	14966.5	1.43897	1.58339	1.30587	1.10036	0.907505	0.824733				Vitamin E metabolism	r1756	307.903	38656	256.148	26098.8	-0.168089
'Glutamate metabolism'	'GLNS'	321.702	316.797	363.203	356.371	2163.45	2458.83	2074	3150.28	1.01548	0.885735	0.902716	0.87223	0.888952	1.01917				Eicosanoid metabolism	r1816	307.532	30730.1	270.629	23837.7	-0.119996
'Transport, Extracellular'	'SUCCt4_2'	318.025	280.744	334.555	-416.026	225761	241547	190486	78163	1.13279	0.950592	-0.764435	0.839156	-0.674822	-0.804168				Pyruvate metabolism	BALABETAtc	307.345	40767.2	162.764	12372.7	-0.470418
'Vitamin E metabolism'	'r1756'	317.337	275.016	226.229	173.647	40186.3	36568.9	20903.7	9657.37	1.15388	1.40273	1.82748	1.21566	1.58376	1.3028				Fatty acid oxidation	r1965	306.374	41094.3	298.53	35311.7	-0.0256028
'Fructose and Mannose Metabolism'	'FBP26'	313.594	95.3082	180.46	87.8677	30118.7	3113.35	8230.31	3107.51	3.29031	1.73775	3.56893	0.52814	1.08468	2.05377				Transport, Golgi Apparatus	H2Otg	304.064	6057.03	317.589	5746.51	0.0444791
'Fructose and Mannose Metabolism'	'PFK26'	313.594	95.3082	180.46	87.8677	30118.7	3113.35	8230.31	3107.51	3.29031	1.73775	3.56893	0.52814	1.08468	2.05377				Transport, Extracellular	NCCt	302.04	27959.8	336.422	32905.6	0.113831
'Transport, Mitochondrial'	'4ABUTtm'	313.539	303.867	340.754	317.392	135.825	139.756	65.4028	61.8065	1.03183	0.920133	0.98786	0.89175	0.957388	1.07361				Eicosanoid metabolism	r1844	301.967	29215	256.265	21720.3	-0.151348
'Glutamate metabolism'	'ABTArm'	313.539	303.867	340.754	317.392	135.825	139.756	65.4028	61.8065	1.03183	0.920133	0.98786	0.89175	0.957388	1.07361				Fatty acid synthesis	r1680	296.032	33114.2	215.99	16884.4	-0.27038
'Fatty acid oxidation'	'r1968'	311.848	204.463	128.421	101.203	43124	22581.2	5609.21	3677.11	1.5252	2.42833	3.08139	1.59214	2.02032	1.26894				Pyruvate Metabolism	ALCD22_D	295.458	11211.7	234.545	16645.7	-0.206165
'Fatty acid oxidation'	'r1937'	311.191	153.62	133.793	134.156	28090.8	7324.74	8208.33	7145.79	2.02572	2.32591	2.31962	1.14819	1.14508	0.997299				Nucleotides	CYTK10	295.371	5699.9	260.852	4087.14	-0.116867
'Nucleotides'	'CYTK2n'	307.801	-36.1633	-291.193	130.931	125200	56257.9	64905.5	113480	-8.51142	-1.05704	2.35087	0.12419	-0.276202	-2.22402				Transport, extracellular	r2106	295.341	32240.1	246.998	11653.8	-0.163683
'Nucleotides'	'NDPK7'	304.709	296.799	284.739	289.905	7820.06	7973.1	5856.46	7170.35	1.02665	1.07014	1.05107	1.04236	1.02378	0.98218				Transport, Extracellular	BUTt2r	295.341	32240.1	246.998	11653.8	-0.163683
'Fatty acid oxidation'	'r1930'	302.424	281.776	202.581	376.667	29231.9	31153.2	20412.8	49259.4	1.07328	1.49285	0.802894	1.39093	0.748076	0.537826				Nucleotides	NDPK3	295.123	5701.05	260.652	4088.08	-0.116803
'Fatty acid oxidation'	'r2003'	300.003	548.614	125.314	97.0235	27066.8	61438.8	3555.31	2983.72	0.546838	2.39402	3.09207	4.37792	5.65444	1.29158				Eicosanoid metabolism	r1433	295.03	11513.6	202.149	6709.83	-0.314819
'Fatty acid oxidation'	'r1971'	299.726	340.866	385.314	63.2204	42694	49764.2	55280.2	1584.68	0.879306	0.777875	4.74096	0.884647	5.39171	6.09476				Eicosanoid metabolism	r1850	293.278	12285.9	335.517	6778.69	0.144024
'Methionine and cysteine metabolism'	'CYSATB0tc'	299.501	150.475	409.213	875.84	25458.3	7775.81	45883.8	4573.51	1.99037	0.731896	0.341959	0.367719	0.171807	0.467223				Fatty acid oxidation	r1855	293.083	35313.9	251.44	26822.3	-0.142088
'Linoleate metabolism'	'r1701'	295.311	371.111	292.171	859.601	33755.8	44067.8	30223.5	4608.96	0.795749	1.01075	0.343544	1.27018	0.431724	0.339891				Miscellaneous	PPAer	291.712	3961.72	306.329	2522.81	0.0501084
'Fatty acid oxidation'	'r1911'	294.341	317.929	116.641	107.953	37106.5	43335.2	6423.07	3242.62	0.925807	2.52349	2.72656	2.72571	2.94506	1.08047				Vitamin A metabolism	r1015	291.336	18746.9	206.598	11713.7	-0.290859
'Nucleotides'	'DCK1n'	293.663	335.712	-576.519	681.909	105723	80502.6	41888.8	20622.9	0.874745	-0.509372	0.430648	-0.582309	0.492313	-0.845449				Methionine and cysteine metabolism	r0885	288.132	187231	246.512	184618	-0.14445
'Fatty acid oxidation'	'r1942'	293.587	222.329	151.094	137.879	27342.7	16392.8	8466.08	7284.02	1.3205	1.94308	2.12931	1.47147	1.6125	1.09584				Transport, Nuclear	IDPtn	285.214	29489.8	183.868	16294	-0.355335
'Fatty acid oxidation'	'r1908'	293.192	282.831	168.874	105.377	38748.7	32962	13814.1	4436.59	1.03663	1.73616	2.78232	1.67481	2.684	1.60257				Nucleotides	NDPK9n	285.214	29489.8	183.868	16294	-0.355335
'Transport, Endoplasmic Reticular'	'ATP2ter'	292.544	268.509	215.229	282.96	1858.72	3692.8	4418.61	2700.88	1.08951	1.35923	1.03387	1.24755	0.948929	0.760634				Fatty Acid Metabolism	ACCOAC	279.675	1953.04	320.621	1954.45	0.146407
'Purine catabolism'	'ASCBSVCTtc'	290.765	235.129	208.509	74.37	42191.2	26454.4	14589	1880.85	1.23662	1.3945	3.90971	1.12767	3.16162	2.80367				Transport, Extracellular	ALAt4	279.665	16474	261.187	15084.6	-0.0660702
'Fatty acid oxidation'	'r1973'	289.527	332.941	141.543	349.037	40171	48181.8	9290.41	27156.5	0.869604	2.04551	0.829502	2.35223	0.953885	0.405524				Nucleotides	ADSK	279.066	4944.53	238.719	3898.92	-0.144577
'Androgen and estrogen synthesis and metabolism'	'r1028'	285.168	267.261	492.973	830.034	49306.7	39932.4	59437.3	8617.47	1.067	0.578467	0.343562	0.542142	0.321988	0.593919				Bile acid synthesis	r0755	278.211	22090.2	179.921	31748.6	-0.353292
'Fatty acid oxidation'	'r1497'	285.168	267.195	492.973	830.034	49306.7	39932.4	59437.3	8617.47	1.06727	0.578467	0.343562	0.542008	0.321908	0.593919				Vitamin E metabolism	r1784	276.394	24284.3	193.194	15873.5	-0.301018
'Fatty acid oxidation'	'r1967'	283.37	373.267	74.4678	161.678	30874	51127.3	1933.67	7220.5	0.759162	3.80527	1.75268	5.01246	2.3087	0.460593				Transport, Extracellular	LYStiDF	273.177	15832.3	352.681	10125.3	0.291035
'Tryptophan metabolism'	'MELATN23DOX'	283.014	269.338	277.857	438.025	9596.36	7842.55	6694.17	27379.7	1.05078	1.01856	0.646114	0.96934	0.614891	0.63434				Fatty acid oxidation	r1693	272.541	23545.8	236.367	23154.3	-0.132731
'Transport, Mitochondrial'	'Htm'	281.678	439.302	109.264	150.889	13153.1	18832.7	3314.86	9777	0.641195	2.57796	1.86679	4.02057	2.91142	0.724132				Glutathione Metabolism	GTHS	271.813	9723.32	308.707	10293.6	0.135734
'Steroid metabolism'	'r0546'	280.865	112.12	93.2193	147.113	31307	3905.77	2929.26	7636.15	2.50505	3.01295	1.90918	1.20275	0.762135	0.633659				Glutathione Metabolism	GLUCYS	271.813	9723.32	308.707	10293.6	0.135734
'Eicosanoid metabolism'	'r1433'	280.281	309.511	142.945	281.069	9830.92	12676.3	3900.21	10149.6	0.905561	1.96076	0.997198	2.16525	1.10119	0.508576				Fatty acid oxidation	r1890	271.575	35929.7	338.327	46115.5	0.245794
'Fatty acid oxidation'	'r1899'	279.255	251.58	133.294	53.9319	33429	26489.5	7078.87	1016.59	1.11	2.09503	5.17792	1.8874	4.66478	2.47153				Fatty acid oxidation	r1570	270.421	28813	333.74	44502.6	0.234148
'Fatty acid oxidation'	'r1976'	276.168	285.668	299.432	109.337	42003.6	39350.9	43489.2	4374.15	0.966743	0.922307	2.52585	0.954035	2.61274	2.73862				Vitamin B6 Metabolism	PDXPP	269.434	20747.1	412.448	31487.7	0.530796
'Transport, peroxisomal'	'r1888'	276.141	326.237	320.546	101.39	27537.8	39001.7	43852.4	3198.11	0.846443	0.861473	2.72355	1.01776	3.21764	3.1615				Vitamin B6 Metabolism	PYDXNK	269.434	20747.1	412.448	31487.7	0.530796
'Fatty acid oxidation'	'r1904'	274.205	274.555	143.068	71.3205	35545.6	31163.9	9088.06	1800.21	0.998725	1.91661	3.84469	1.91906	3.84959	2.00598				Citric Acid Cycle	CSm	268.998	252.049	268.926	197.115	-0.00026604
'Bile acid synthesis'	'r1155'	272.875	657.564	241.027	613.623	10674.7	37932.1	8603.57	41859.7	0.414979	1.13213	0.444695	2.72817	1.07161	0.392794				Fatty acid synthesis	r1679	267.843	26950.1	205.586	16142.7	-0.232439
'Fatty acid oxidation'	'r1560'	271.3	209.859	137.974	242.613	20583.8	14223.7	6551.74	18104.7	1.29277	1.96632	1.11824	1.52101	0.864994	0.568698				Bile acid synthesis	r0753	266.811	12305.5	355.282	6463.6	0.331586
'Fatty acid oxidation'	'r1950'	269.679	248.266	199.706	158.211	26737.5	24137.2	17749.8	8552.81	1.08625	1.35038	1.70455	1.24316	1.5692	1.26227				Nucleotides	NDPK7	266.604	6505.64	250.56	5688	-0.0601812
'Arachidonic acid metabolism'	'r1454'	269.479	653.4	249.009	610.583	10685.1	37942.2	8598.96	41843.3	0.412425	1.0822	0.441346	2.624	1.07012	0.407822				Phosphatidylinositol phosphate metabolism	r1346	263.912	15745.9	189.607	12132.5	-0.281555
'Alanine and aspartate metabolism'	'r0899'	269.198	266.922	368.9	586.949	13312	15237.2	39141.5	38156.4	1.00853	0.729731	0.458639	0.723562	0.454762	0.628504				Valine, leucine, and isoleucine metabolism	r1112	263.912	15745.9	189.607	12132.5	-0.281555
'Eicosanoid metabolism'	'r1781'	265.941	235.093	305.959	143.409	25756.7	20166.9	28687.2	7018.12	1.13122	0.869206	1.85443	0.76838	1.63932	2.13347				Riboflavin Metabolism	ACP1_FMN	263.16	16025.9	227.316	14938.6	-0.136205
'Arachidonic acid metabolism'	'r1818'	263.769	235.343	262.867	182.245	30918.3	23208.8	23220.9	12331.2	1.12078	1.00343	1.44733	0.895294	1.29136	1.44238				Riboflavin Metabolism	RBFK	263.16	16025.9	227.316	14938.6	-0.136205
'Citric Acid Cycle'	'CSm'	263.591	251.776	299.213	281.62	118.616	104.021	55.9859	55.5537	1.04692	0.880945	0.935979	0.84146	0.894027	1.06247				Fatty acid oxidation	r1897	260.9	31145.7	219.94	23751.4	-0.156995
'Fatty acid oxidation'	'r1909'	263.515	275.862	236.568	39.8398	31873.1	31633	16299.8	625.414	0.955242	1.11391	6.61436	1.1661	6.92427	5.93798				Unassigned	EX_h2o2(e)	260.633	3668.58	231.882	2421.35	-0.110314
'Transport, Extracellular'	'CYTDt4'	263.295	281.736	482.577	151.118	28719.1	29584	97.7225	5335.86	0.934547	0.545602	1.74232	0.583815	1.86435	3.19339				Bile acid synthesis	r1174	258.326	19006.6	127.58	5912.03	-0.506129
'Nucleotides'	'BPNT'	262.19	313.424	230.467	240.425	5360.96	6613.32	3902.64	4612.39	0.836535	1.13765	1.09053	1.35995	1.30363	0.958581				Bile acid synthesis	r1165	258.326	19006.6	127.58	5912.03	-0.506129
'Nucleotides'	'SADT'	262.19	313.424	230.467	240.425	5360.96	6613.32	3902.64	4612.39	0.836535	1.13765	1.09053	1.35995	1.30363	0.958581				Bile acid synthesis	r1251	258.326	19006.6	127.58	5912.03	-0.506129
'Transport, Extracellular'	'2HBt2'	261.974	227.722	232.992	80.3376	19849.4	17953.1	15227.5	1910.85	1.15041	1.12439	3.26092	0.977381	2.83457	2.90017				Fatty acid activation	FACOAL191	257.091	19868.1	281.535	20515.4	0.0950782
'Fatty acid oxidation'	'r2088'	261.974	227.722	232.992	80.3376	19849.4	17953.1	15227.5	1910.85	1.15041	1.12439	3.26092	0.977381	2.83457	2.90017				Transport, Peroxisomal	PRISTtx	257.091	19868.1	281.535	20515.4	0.0950782
'Eicosanoid metabolism'	'r1782'	261.334	264.98	294.183	115.874	25163.5	23199.8	33531.7	4676.93	0.98624	0.888337	2.25533	0.900731	2.2868	2.53882				Arginine and Proline Metabolism	PROD2	254.134	6821.75	248.2	5483.04	-0.0233486
'Fatty acid oxidation'	'r1945'	260.067	420.083	254.244	820.817	26094.8	49510.6	28268.7	11791.9	0.619085	1.0229	0.316839	1.65228	0.511786	0.309745				Transport, Endoplasmic Reticular	ATP2ter	254.021	4247.87	266.217	2776.98	0.0480118
'Glycerophospholipid Metabolism'	'PAFH'	259.812	335.564	158.526	237.768	22336.7	17257.5	6680.41	11509	0.774253	1.63892	1.09271	2.11677	1.41131	0.666727				Tryptophan metabolism	MELATN23DOX	250.537	5519.43	200.077	3110.54	-0.201408
'Glycerophospholipid Metabolism'	'PAFS'	259.812	335.564	158.526	237.768	22336.7	17257.5	6680.41	11509	0.774253	1.63892	1.09271	2.11677	1.41131	0.666727				Eicosanoid metabolism	r1783	248.776	22303.1	167.432	14478.9	-0.326978
'Linoleate metabolism'	'r1705'	259.743	230.613	223.929	128.263	26626.2	22946.4	16807	5505.46	1.12631	1.15993	2.02508	1.02985	1.79797	1.74586				Arachidonic acid metabolism	r1818	244.782	22604	368.998	31180	0.507456
'Fatty acid oxidation'	'r1995'	254.477	191.114	86.8623	319.955	18140.5	11138.7	2074.31	9478.79	1.33154	2.92965	0.79535	2.2002	0.597316	0.271482				Transport, Extracellular	SRTNtu	244.663	40982.8	214.924	38989	-0.121553
'Phosphatidylinositol phosphate metabolism'	'r1346'	253.109	357.971	282.03	125.542	20984.2	26415.5	13601.1	4539.37	0.707065	0.897452	2.01613	1.26926	2.8514	2.2465				Fructose and Mannose Metabolism	HEX4	243.131	2906.63	261.061	3043.47	0.0737467
'Valine, leucine, and isoleucine metabolism'	'r1112'	253.109	357.971	282.03	125.542	20984.2	26415.5	13601.1	4539.37	0.707065	0.897452	2.01613	1.26926	2.8514	2.2465				Fructose and Mannose Metabolism	MAN1PT2	243.131	2906.63	261.061	3043.47	0.0737467
'Fatty acid oxidation'	'r1693'	250.871	201.609	151.609	103.606	28369.3	18161.5	11247.7	3833.56	1.24435	1.65472	2.4214	1.32979	1.94592	1.46332				Transport, Extracellular	PYRt2r	241.995	151152	527.565	67086.8	1.18007
'Fatty acid oxidation'	'r1912'	250.26	253.923	121.843	104.814	24145.4	22042.2	7231.01	3530.2	0.985573	2.05395	2.38766	2.08401	2.42261	1.16247				Transport, Extracellular	GLUt6	241.171	37943	185.895	22403.1	-0.229199
'Arginine and Proline Metabolism'	'PROD2'	250.105	219.04	202.307	195.256	4203.15	4069.42	2235.13	2427.67	1.14182	1.23626	1.28091	1.08271	1.12181	1.03612				Transport, Extracellular	GLUVESSEC	241.171	37943	185.895	22403.1	-0.229199
'Fatty acid synthesis'	'r1680'	250.043	279.942	426.958	861.207	26211.7	27758.1	44895.2	6862.32	0.893196	0.585637	0.29034	0.655665	0.325058	0.495768				Selenoamino acid metabolism	r1860	239.638	26369.5	244.063	24838.5	0.0184665
'Arachidonic acid metabolism'	'r1811'	249.927	325.609	162.337	94.0873	28714.4	41432.1	10682.9	3378.08	0.767569	1.53956	2.65634	2.00576	3.46071	1.72539				Fatty acid oxidation	r1902	232.774	25343.6	210.326	21790.9	-0.0964388
'Eicosanoid metabolism'	'r1726'	247.987	186.298	723.658	835.019	28117.1	16147.5	18837.5	8026.17	1.33113	0.342686	0.296984	0.25744	0.223107	0.866636				Arachidonic acid metabolism	r1820	231.714	19623.2	243.421	22033.4	0.0505236
'Nucleotides'	'UMPK6'	247.253	226.971	222.556	197.838	6556.54	6286.1	4588	4127.3	1.08936	1.11097	1.24978	1.01984	1.14726	1.12494				Nucleotides	DURIK1	229.551	6863.45	257.341	9363.6	0.121066
'Steroid metabolism'	'r1183'	247.116	187.099	285.011	232.441	19056.8	9520.65	18348.3	19876.8	1.32078	0.86704	1.06313	0.656462	0.804931	1.22617				Fatty acid oxidation	r1904	227.639	15053.2	139.169	7492.92	-0.38864
'Unassigned'	'r1262'	247.116	187.099	285.011	232.441	19056.8	9520.65	18348.3	19876.8	1.32078	0.86704	1.06313	0.656462	0.804931	1.22617				Fatty acid oxidation	r1566	227.066	15874.5	223.655	13620	-0.0150213
'Alanine and aspartate metabolism'	'r1171'	247.116	187.099	285.011	232.441	19056.8	9520.65	18348.3	19876.8	1.32078	0.86704	1.06313	0.656462	0.804931	1.22617				Fatty acid oxidation	r1943	226.325	21182.3	150.116	8941.64	-0.336723
'Transport, Extracellular'	'H2Ot'	247.007	302.868	469.632	269.714	79429.5	75275.9	46122.4	47455	0.815562	0.525959	0.915812	0.644904	1.12292	1.74122				Fatty acid oxidation	r1928	223.606	20799.2	165.046	11706.4	-0.261886
'Transport, extracellular'	'r2106'	246.813	300.051	179.659	170.904	16983.3	25140.5	9756.97	10134.4	0.82257	1.37379	1.44416	1.67011	1.75567	1.05123				Oxidative Phosphorylation	PPAm	222.524	3267.31	192.318	2105.05	-0.13574
'Transport, Extracellular'	'BUTt2r'	246.813	300.051	179.659	170.904	16983.3	25140.5	9756.97	10134.4	0.82257	1.37379	1.44416	1.67011	1.75567	1.05123				Transport, peroxisomal	r2045	221.197	18011.4	205.37	12289	-0.0715508
'Fatty acid oxidation'	'r2041'	246.304	187.422	126.368	145.666	18900.5	11451.9	3498.9	6460.23	1.31417	1.94911	1.69088	1.48315	1.28666	0.867516				Fatty acid oxidation	r1899	219.715	15543.2	142.614	8720.45	-0.350916
'Glutathione Metabolism'	'GTHS'	246.269	223.145	267.237	175.803	7031.24	7149.24	9061.32	5226.47	1.10363	0.921538	1.40082	0.835006	1.26929	1.52009				Nucleotides	NDPK3n	217.985	140305	540.787	51068.5	1.48085
'Glutathione Metabolism'	'GLUCYS'	246.269	223.145	267.237	175.803	7031.24	7149.24	9061.32	5226.47	1.10363	0.921538	1.40082	0.835006	1.26929	1.52009				Nucleotides	CYTK3n	217.985	140305	540.787	51068.5	1.48085
'Fatty acid synthesis'	'r0295'	246.119	284.673	167.637	441.377	7220.96	11015.4	2781.46	24703.3	0.864568	1.46816	0.557616	1.69815	0.644965	0.379805				Transport, extracellular	r2105	217.939	21148.8	105.844	4207.81	-0.51434
'Transport, extracellular'	'RIBFLVte'	245.167	120.302	328.554	146.389	16568.6	4859.82	26441.5	10966.1	2.03793	0.746202	1.67477	0.366156	0.821798	2.2444				Linoleate metabolism	r1702	211.807	14725.4	237.937	14800.3	0.123368
'Transport, Extracellular'	'RIBFLVt3'	245.167	120.302	328.554	146.389	16568.6	4859.82	26441.5	10966.1	2.03793	0.746202	1.67477	0.366156	0.821798	2.2444				Transport, Extracellular	PIt8	211.28	91377.9	590.853	38359.2	1.79654
'Fatty acid oxidation'	'r2040'	244.801	133.086	84.9138	311.305	17766	5738.05	2548.81	34326.3	1.83942	2.88294	0.786371	1.56731	0.42751	0.272767				Vitamin E metabolism	r1808	210.992	17356.1	400.152	37563.1	0.896528
'Transport, Extracellular'	'PYRt2r'	244.604	393.946	402.138	-213.153	86824.5	74150.7	80110.4	157452	0.620909	0.60826	-1.14755	0.979629	-1.84818	-1.88661				Unassigned	EX_hco3(e)	209.9	55618.9	334.311	39475.7	0.592714
'Linoleate metabolism'	'r1702'	243.595	241.408	178.147	356.911	26637.6	24898.3	12639.7	36246.7	1.00906	1.36738	0.682508	1.35511	0.676382	0.499134				Eicosanoid metabolism	r1781	207.918	18187.1	170.708	12759.5	-0.178966
'Eicosanoid metabolism'	'r1847'	243.214	240.228	136.901	126	19029.2	20675.8	7010.99	6290.77	1.01243	1.77656	1.93027	1.75475	1.90657	1.08652				Nucleotides	UMPK6	205.585	5052.53	206.176	4807.53	0.00287452
'Fatty acid oxidation'	'r1932'	240.508	175.551	173.731	124.803	19585.1	12982.2	12792.6	5452.45	1.37002	1.38437	1.9271	1.01047	1.40662	1.39204				Urea cycle/amino group metabolism	PCREATtmdiffir	205.106	15206.4	318.655	13935.1	0.553614
'Nucleotides'	'DURIK1'	239.85	326.07	218.02	465.994	7879.98	14019.3	5853.66	32484	0.73558	1.10013	0.514707	1.4956	0.699729	0.467859				Urea cycle/amino group metabolism	CREATtmdiffir	205.106	15206.4	318.655	13935.1	0.553614
'Steroid metabolism'	'r1182'	239.201	322.496	85.5722	178.901	27491.7	17759.4	2364.54	12940.5	0.741719	2.79532	1.33706	3.7687	1.80265	0.478322				Urea cycle/amino group metabolism	CK	205.106	15206.4	318.655	13935.1	0.553614
'Unassigned'	'r1260'	239.201	322.496	85.5722	178.901	27491.7	17759.4	2364.54	12940.5	0.741719	2.79532	1.33706	3.7687	1.80265	0.478322				Fatty acid oxidation	r1932	204.431	17381.2	108.783	5308.31	-0.467874
'Methionine and cysteine metabolism'	'r1170'	239.201	322.496	85.5722	178.901	27491.7	17759.4	2364.54	12940.5	0.741719	2.79532	1.33706	3.7687	1.80265	0.478322				Transport, Extracellular	BTNt4i	204.078	8800.35	139.431	6031.82	-0.316779
UN	'EX_hco3(e)'	237.867	273.829	350.374	102.989	47713.6	52836.6	24547.8	11337.7	0.86867	0.678894	2.30964	0.781533	2.65882	3.40206				Fatty acid oxidation	r1942	201.111	18981.1	114.279	5610.06	-0.431762
'Fatty acid oxidation'	'r1935'	237.602	215.324	214.004	241.826	21535.8	20506.2	19514.7	22833.3	1.10346	1.11026	0.982531	1.00617	0.890409	0.884952				Transport, Extracellular	H2Ot	200.889	87913.5	374.01	64560.6	0.861779
'Fatty acid oxidation'	'r1633'	236.365	159.823	67.7261	135.458	15088.6	8026.57	1582.79	5276.76	1.47892	3.49002	1.74494	2.35985	1.17988	0.49998				Nucleotides	BPNT	200.729	3064.66	168.683	2264.58	-0.159648
'Fatty acid oxidation'	'r1897'	235.903	168.731	263.015	223.667	27217.3	13765.8	33731.5	17076.6	1.3981	0.896918	1.0547	0.641525	0.754382	1.17592				Nucleotides	SADT	200.729	3064.66	168.683	2264.58	-0.159648
'Fatty acid oxidation'	'r2050'	235.354	355.199	103.053	148.181	19959.2	34154.9	3225.72	7519.3	0.6626	2.28381	1.58829	3.44674	2.39706	0.695458				Nucleotides	TRDRm	200.19	9123.45	120.988	4868.26	-0.395631
'Eicosanoid metabolism'	'r1844'	235.334	412.243	291.709	190.254	24751.5	61063.4	23592.9	8990.15	0.570862	0.806741	1.23694	1.4132	2.1668	1.53326				Transport, Extracellular	KCC2t	199.789	78779.7	461.041	58664.9	1.30764
'Fatty acid oxidation'	'r1981'	233.067	162.535	155.98	62.2042	20274.7	10358.2	9742.18	1400.49	1.43395	1.4942	3.7468	1.04202	2.61293	2.50755				Transport, ribosomal	h2otr	198.587	6226.97	191.232	5139.1	-0.0370361
'Eicosanoid metabolism'	'r1783'	232.738	376.101	209.685	163.869	18217.2	43402.1	19578.4	9472.2	0.618819	1.10994	1.42027	1.79365	2.29513	1.27959				Fatty acid oxidation	r1560	196.737	16063.9	198.68	15246.8	0.0098758
'Transport, Extracellular'	'SRTNtu'	231.548	418.71	190.781	291.703	46992.6	47005.1	41175.6	32907	0.553003	1.21369	0.79378	2.19472	1.4354	0.654024				Transport, Extracellular	HOMt4	194.632	14554.8	209.557	15088.2	0.0766818
'Fructose and Mannose Metabolism'	'MAN1PT2'	231.085	232.604	216.579	245.977	2356.28	2303.05	2424.97	2328.59	0.993471	1.06698	0.939456	1.07399	0.94563	0.880484				Steroid metabolism	r0546	193.207	7519.64	182.201	7946.27	-0.0569635
'Fructose and Mannose Metabolism'	'HEX4'	231.085	232.604	216.579	245.977	2356.28	2303.05	2424.97	2328.59	0.993471	1.06698	0.939456	1.07399	0.94563	0.880484				Transport, Extracellular	2HBt2	191.905	10611.8	263.582	13816	0.373505
'Transport, Extracellular'	'GLYt7(311)r'	230.968	313.188	-652.451	474.887	140147	110290	69212	57206.1	0.737474	-0.354001	0.486364	-0.480018	0.6595	-1.37391				Fatty acid oxidation	r2088	191.905	10611.8	263.582	13816	0.373505
'Vitamin E metabolism'	'r1784'	229.613	260.903	190.436	164.334	22788	27362.5	14329	7353.84	0.880072	1.20572	1.39724	1.37003	1.58764	1.15884				Glutathione Metabolism	OPAHir	190.542	7340.76	204.372	7607.22	0.072585
'Fatty acid oxidation'	'r1986'	229.137	227.232	232.469	71.9748	25273.1	22307.1	18463.7	2066.46	1.00838	0.985668	3.18357	0.977474	3.1571	3.22986				Glutathione Metabolism	GTMLTe	190.542	7340.76	204.372	7607.22	0.072585
'Transport, peroxisomal'	'r2044'	228.734	312.357	178.212	360.388	18406.9	23652.4	10266.4	32951.6	0.732284	1.2835	0.634688	1.75273	0.866724	0.4945				Glutathione Metabolism	GGLUCT	190.542	7340.76	204.372	7607.22	0.072585
'Fatty acid oxidation'	'r1958'	228.646	270.796	146.484	68.2762	22009.5	32487.1	9569.39	1715.6	0.844348	1.5609	3.34884	1.84864	3.96619	2.14546				Transport, extracellular	r2111	190.106	10833	203.834	13433.9	0.0722075
'Glycerophospholipid Metabolism'	'CDS'	228.253	226.57	176.359	166.998	5018.84	5304.25	3319.78	4834.58	1.00743	1.29425	1.3668	1.28471	1.35672	1.05606				Fatty acid oxidation	r1966	190.021	18051.5	207.306	20744	0.0909613
'Transport, Extracellular'	'LYStiDF'	227.828	120.226	346.013	377.412	15929.1	4734.54	11746.9	4359.37	1.895	0.658438	0.603658	0.347461	0.318553	0.916803				Fatty acid oxidation	r1955	189.771	13386.3	375.423	30911.7	0.978297
'Fatty acid oxidation'	'r1902'	227.795	287.236	271.424	59.8643	22748.1	34007.3	39205.7	1298.02	0.793057	0.839257	3.80519	1.05826	4.79813	4.534				Fatty acid oxidation	r1930	188.765	15565.6	153.278	12058.4	-0.187997
'Glycerophospholipid Metabolism'	'CDIPTr'	227.404	225.697	175.489	166.173	5018.86	5304.16	3319.94	4834.48	1.00756	1.29583	1.36848	1.28611	1.35821	1.05606				Linoleate metabolism	r1705	188.399	14237.4	209.442	15809.2	0.111695
'Fatty Acid Metabolism'	'ACCOAC'	226.911	237.87	368.299	323.125	1205.15	1393.53	1087	835.613	0.953927	0.616104	0.702239	0.645861	0.736156	1.13981				Fatty acid oxidation	r1973	186.248	16619.8	148.344	8438.99	-0.203516
'Riboflavin Metabolism'	'ACP1_FMN'	224.815	150.615	132.522	76.9018	12252	4207.18	7285.82	2042.51	1.49265	1.69643	2.9234	1.13653	1.95854	1.72327				Fructose and Mannose Metabolism	FBP26	186.244	11178.6	236.677	15157	0.270789
'Riboflavin Metabolism'	'RBFK'	224.815	150.615	132.522	76.9018	12252	4207.18	7285.82	2042.51	1.49265	1.69643	2.9234	1.13653	1.95854	1.72327				Fructose and Mannose Metabolism	PFK26	186.244	11178.6	236.677	15157	0.270789
'Fatty acid oxidation'	'r1947'	222.495	314.294	191.751	87.7866	17005.9	40160	14864.6	2883.48	0.707921	1.16034	2.5345	1.63908	3.58021	2.18428				Fatty acid oxidation	r1945	186.236	14387.8	183.079	13063.6	-0.0169528
'Fatty acid oxidation'	'r1564'	222.081	174.19	110.872	107.129	15227.4	9493.08	4571.28	3890.03	1.27493	2.00303	2.07302	1.57109	1.62598	1.03494				Riboflavin Metabolism	FMNAT	185.777	12987.9	155.35	9700.6	-0.163784
'Fatty acid oxidation'	'r1938'	220.634	115.848	182.836	109.933	16189.6	5512.35	16388.6	4629.35	1.90452	1.20673	2.00699	0.633614	1.0538	1.66316				Riboflavin Metabolism	FADDP	185.777	12987.9	155.35	9700.6	-0.163784
'Transport, Mitochondrial'	'ATPtm'	220.035	112.029	270.308	301.831	13661.9	4364.12	13389.1	7549.47	1.96409	0.814016	0.729002	0.41445	0.371166	0.895562				Unassigned	r1262	185.115	8290.89	123.808	4891.16	-0.331179
'Fatty acid oxidation'	'r1890'	218.383	257.408	213.907	53.8798	17608	28592.1	20015.4	1245.93	0.848393	1.02092	4.05315	1.20336	4.77744	3.97009				Steroid metabolism	r1183	185.115	8290.89	123.808	4891.16	-0.331179
'Transport, Extracellular'	'CHOLATEt'	217.282	44.1855	11.4981	360.241	22469.5	618.937	46.4193	10079.6	4.9175	18.8972	0.603157	3.84284	0.122655	0.0319178				Alanine and aspartate metabolism	r1171	185.115	8290.89	123.808	4891.16	-0.331179
'Transport, Extracellular'	'CHOLATEt3'	217.282	44.1855	11.4981	360.241	22469.5	618.937	46.4193	10079.6	4.9175	18.8972	0.603157	3.84284	0.122655	0.0319178				Glycerophospholipid Metabolism	ACHEe	184.666	10906	140.246	8576.06	-0.240543
'Transport, Mitochondrial'	'GLUt2m'	215.38	206.87	226.925	444.485	16071	13167.8	10303.7	16365.3	1.04114	0.949125	0.484561	0.911622	0.465415	0.510535				Fatty acid oxidation	r1935	183.464	15876.2	248.134	22429.8	0.352491
'Transport, extracellular'	'ILEATB0tc'	214.245	221.565	151.111	106.763	16880.8	17331	8367.71	3684.27	0.966961	1.4178	2.00673	1.46624	2.07529	1.41538				Transport, Extracellular	SERLYSNaex	182.112	10518.6	128.348	6408.38	-0.295223
'Nucleotides'	'NDPK10n'	212.792	398.598	370.397	-195.845	33204.3	48134	51131.6	193309	0.533851	0.574497	-1.08653	1.07614	-2.03527	-1.89127				Transport, Peroxisomal	PPItx	181.964	20245.9	210.415	20727.2	0.156354
'Transport, Nuclear'	'DIDPtn'	212.792	398.598	370.397	-195.845	33204.3	48134	51131.6	193309	0.533851	0.574497	-1.08653	1.07614	-2.03527	-1.89127				Transport, Extracellular	CHOLtu	181.819	10906	137.323	8575.82	-0.244727
'Oxidative Phosphorylation'	'PPAm'	212.776	214.584	188.241	180.828	2728.76	3494.73	2161.79	2557.19	0.991576	1.13034	1.17668	1.13994	1.18668	1.041				Fatty acid oxidation	r1909	181.796	12248.3	136.739	8060.03	-0.247843
'Fatty acid oxidation'	'r1914'	211.344	129.219	60.3761	32.5623	15400.8	5873.43	1957.75	483.424	1.63555	3.50046	6.49045	2.14023	3.96836	1.85417				Citric Acid Cycle	ACONTm	179.689	887.176	171.25	521.028	-0.0469619
'Transport, Peroxisomal'	'ATPtx'	211.022	205.545	227.891	241.554	226.427	97.0243	102.004	327.323	1.02664	0.925976	0.873601	0.901945	0.850929	0.943438				Fatty acid synthesis	r1690	179.528	13116.9	175.058	11348.6	-0.0248973
UN	'EX_h2o2(e)'	210.353	179.133	236.995	337.587	4890.61	4269.16	2942.3	12175.4	1.17429	0.887586	0.623108	0.755853	0.530628	0.702026				Fatty acid synthesis	r0295	179.137	2669.21	156.151	1810.55	-0.128313
'Transport, peroxisomal'	'r1892'	209.251	326.642	287.608	114.658	16205.3	35325.5	30056.3	5642.28	0.640612	0.727555	1.825	1.13572	2.84884	2.5084				Fatty acid oxidation	r1947	179.052	13343.6	132.575	6221.68	-0.259574
'Fatty acid oxidation'	'r1772'	207.027	-287.14	-191.742	-431.453	202207	169271	40348.7	1795.16	-0.720998	-1.07972	-0.479837	1.49753	0.665518	0.44441				Transport, endoplasmic reticular	r0085	178.04	1054.06	173.239	824.193	-0.0269659
'Transport, Extracellular'	'SERLYSNaex'	206.929	156.729	216.219	83.7261	14887.6	8584.31	20007.7	2595.07	1.3203	0.957037	2.4715	0.724863	1.87193	2.58245				Transport, endoplasmic reticular	r0156	178.04	1054.06	173.239	824.193	-0.0269659
'Fatty acid oxidation'	'r1920'	206.86	189.674	252.971	876.882	16096.9	12151.4	28314	4040.11	1.09061	0.817724	0.235904	0.749785	0.216305	0.288489				Pyruvate Metabolism	ACOAHi	177.135	15033.1	169.83	13586.9	-0.0412428
'Transport, Extracellular'	'GLUt6'	205.989	285.378	156.586	157.706	25668.8	41024	17534.2	15507.5	0.721813	1.3155	1.30616	1.82249	1.80955	0.992899				Linoleate metabolism	r1706	177.085	12336.1	189.624	14346.2	0.0708084
'Transport, Extracellular'	'GLUVESSEC'	205.989	285.378	156.586	157.706	25668.8	41024	17534.2	15507.5	0.721813	1.3155	1.30616	1.82249	1.80955	0.992899				Glutathione Metabolism	AMPTASECG	175.822	5930.86	221.242	7411.12	0.258329
'Citric Acid Cycle'	'ACONTm'	202.536	215.473	207.806	541.367	849.003	1306.65	370.736	5917.05	0.939959	0.97464	0.37412	1.0369	0.398017	0.383854				Fatty acid oxidation	r1962	173.689	13682.2	169.021	10772.6	-0.0268748
'Transport, Extracellular'	'TCHOLAt3'	199.608	284.557	183.329	288.582	20680.4	40950	12853.8	10840.8	0.701467	1.08879	0.691683	1.55216	0.986052	0.635276				Fatty acid oxidation	r1923	173.604	13450.5	132.908	9410.66	-0.23442
'Transport, ribosomal'	'h2otr'	197.72	198.728	185.678	175.517	3991.81	3130.4	1584.54	1355.24	0.994928	1.06486	1.1265	1.07029	1.13225	1.05789				Arachidonic acid metabolism	r1454	171.315	7027.31	87.0005	1747.93	-0.492161
'Pyruvate metabolism'	'BALABETAtc'	195.622	191.853	303.709	280.609	11729.1	13103.9	37300.2	27848.3	1.01965	0.644111	0.697135	0.6317	0.683702	1.08232				Transport, Endoplasmic Reticular	FADH2tru	169.565	6527.56	180.366	4968.95	0.0636977
'Transport, Extracellular'	'BTNt3i'	192.28	193.371	241.774	649.058	15625.2	14651.2	20285.1	18361.6	0.994357	0.795287	0.296244	0.7998	0.297925	0.372499				Transport, Endoplasmic Reticular	FADtru	169.565	6527.56	180.366	4968.95	0.0636977
'Glycerophospholipid Metabolism'	'CHLPCTD'	191.728	205.4	135.347	136.235	4797.46	5586.22	2402.62	3032.99	0.933438	1.41657	1.40733	1.51759	1.50769	0.993476				Vitamin A metabolism	r0783	169.565	6527.56	180.366	4968.95	0.0636977
'Glycerophospholipid Metabolism'	'CEPTC'	191.728	205.4	135.347	136.235	4797.46	5586.22	2402.62	3032.99	0.933438	1.41657	1.40733	1.51759	1.50769	0.993476				Cholesterol Metabolism	DHCR242r	169.565	6527.56	180.366	4968.95	0.0636977
'Fatty acid oxidation'	'r1956'	190.291	153.525	374.128	824.293	12697.6	8094.26	53156.2	5819.8	1.23948	0.508626	0.230854	0.410354	0.18625	0.453877				Bile acid synthesis	r1155	169.376	7025.99	85.1204	1746.19	-0.497448
'Fatty acid synthesis'	'r1681'	188.447	304.752	298.04	180.702	16115.2	38661	28573.3	15817.5	0.61836	0.632286	1.04286	1.02252	1.68649	1.64935				Transport, Peroxisomal	ATPtx	168.897	696.611	183.35	319.334	0.0855715
'Transport, Extracellular'	'GLYVESSEC'	187.404	186.068	110.206	371.648	15672.4	12424.5	3695.43	31993.2	1.00718	1.70049	0.504252	1.68836	0.500655	0.296533				Transport, Extracellular	ESTRADIOLGLCt	168.239	11063.8	146.872	11162.6	-0.127005
'Transport, Nuclear'	'ACCOAtn'	187.373	283.115	805.555	304.126	128347	100788	13307.5	142388	0.661828	0.232601	0.616104	0.351453	0.930913	2.64875				Transport, Extracellular	ESTRADIOLGLCt2	168.239	11063.8	146.872	11162.6	-0.127005
'Transport, Nuclear'	'CHOLtn'	187.373	283.115	805.555	304.126	128347	100788	13307.5	142388	0.661828	0.232601	0.616104	0.351453	0.930913	2.64875				Fatty acid oxidation	r1948	167.087	11272.2	146.476	8017.41	-0.123353
'Glycerophospholipid Metabolism'	'CHATn'	187.373	283.115	805.555	304.126	128347	100788	13307.5	142388	0.661828	0.232601	0.616104	0.351453	0.930913	2.64875				Glycerophospholipid Metabolism	CDS	166.239	3113.75	135.166	2045.83	-0.186918
'Transport, Nuclear'	'ACHtn'	187.373	283.115	805.555	304.126	128347	100788	13307.5	142388	0.661828	0.232601	0.616104	0.351453	0.930913	2.64875				Glycerophospholipid Metabolism	CDIPTr	165.419	3113.75	134.348	2045.88	-0.18783
'Fatty acid oxidation'	'r1974'	181.903	153.361	48.3434	86.1752	17579.1	12341.3	991.94	3558.78	1.18611	3.76272	2.11085	3.17232	1.77964	0.56099				Fatty acid oxidation	r1881	159.892	10981.8	142.685	8972.67	-0.107614
'Fatty acid oxidation'	'r1566'	180.273	112.501	168.369	738.415	9198.18	4902.43	9574.99	25571.9	1.60242	1.0707	0.244135	0.668179	0.152354	0.228014				Fatty acid oxidation	r1986	159.742	9768.03	132.573	6477.82	-0.170085
'Fatty acid oxidation'	'r1928'	179.057	107.883	156.728	71.0541	10990.7	4428.9	12492.2	1802.42	1.65974	1.14247	2.52001	0.688344	1.51832	2.20575				Transport, peroxisomal	r0179	158.753	6514.42	144.019	6048.54	-0.0928118
'Transport, Endoplasmic Reticular'	'FADtru'	178.44	159.028	142.177	125.047	3964.15	3743.31	1653.44	2176.03	1.12207	1.25505	1.42698	1.11852	1.27174	1.13699				Transport, Extracellular	HIStN1	156.491	198945	229.181	177526	0.4645
'Transport, Endoplasmic Reticular'	'FADH2tru'	178.44	159.028	142.177	125.047	3964.15	3743.31	1653.44	2176.03	1.12207	1.25505	1.42698	1.11852	1.27174	1.13699				Transport, extracellular	r2373	156.194	311.96	146.012	149.154	-0.0651881
'Vitamin A metabolism'	'r0783'	178.44	159.028	142.177	125.047	3964.15	3743.31	1653.44	2176.03	1.12207	1.25505	1.42698	1.11852	1.27174	1.13699				Fatty acid oxidation	F1Atg	154.793	7303.2	177.082	6850.23	0.143996
'Cholesterol Metabolism'	'DHCR242r'	178.44	159.028	142.177	125.047	3964.15	3743.31	1653.44	2176.03	1.12207	1.25505	1.42698	1.11852	1.27174	1.13699				Glutamate metabolism	SSALxm	153.202	6412.36	170.261	6179.76	0.111349
'Fatty acid oxidation'	'r1997'	177.569	201.598	115.149	88.2219	11562.2	14262.3	4992.63	2481.53	0.880805	1.54207	2.01275	1.75075	2.28513	1.30522				Transport, extracellular	r2103	151.224	8779.22	248.771	13550.6	0.645053
'Transport, Extracellular'	'HISTAtu'	177.456	100.481	53.8128	143.965	10250.5	3049.22	1020.26	6033.08	1.76607	3.29766	1.23264	1.86723	0.697955	0.373791				Eicosanoid metabolism	r1847	150.535	9824.09	365.871	31599.7	1.43048
'Eicosanoid metabolism'	'r1816'	177.41	305.356	232.65	182.607	13963.6	40449.7	21574.4	12495.6	0.580992	0.762559	0.971536	1.31251	1.6722	1.27405				Transport, Golgi Apparatus	MANtg	147.923	1075.67	160.393	1183.49	0.0843034
'Nucleotides'	'TRDRm'	176.718	212.572	99.2419	227.966	7707.91	10569.5	3288.64	9196.2	0.831335	1.78068	0.775196	2.14196	0.932471	0.435336				Fatty acid oxidation	r1950	147.558	9611.51	123.547	7176	-0.162722
'Steroid Metabolism'	'HSD11B2r'	176.281	155.836	110.68	896.82	5818.96	4557.85	2041.44	3503.7	1.1312	1.59272	0.196563	1.40799	0.173765	0.123413				Transport, Endoplasmic Reticular	O2ter	147.282	1447.93	151.915	1146.29	0.0314552
'Fatty acid oxidation'	'r1964'	176.079	153.861	54.7094	101.472	15419.9	11359.3	1138.12	4270.32	1.14441	3.21845	1.73524	2.81233	1.51628	0.539155				Fatty acid oxidation	r2003	147.054	6685.28	154.236	7723.54	0.0488385
'Transport, Extracellular'	'BTNt4i'	175.892	136.379	223.107	108.238	5447.94	5594.52	11385.2	3417.87	1.28973	0.788374	1.62505	0.61127	1.25999	2.06127				Nucleotides	ADNK1	145.384	1620.8	154.35	1336.44	0.061669
'Transport, mitochondrial'	'SCP21cx'	174.4	202.757	77.4053	69.9272	13398.4	11042.3	1377.22	1716.12	0.860143	2.25308	2.49403	2.61942	2.89955	1.10694				Transport, extracellular	ILEATB0tc	145.133	9497.25	186.734	12577.1	0.286639
'Glycerophospholipid Metabolism'	'ACHEe'	170.553	100.028	119.017	201.338	9012.26	4200.85	5243.55	11527.7	1.70506	1.43301	0.847097	0.840448	0.496815	0.591131				Vitamin A Metabolism	RDH1a	142.798	76629	94.7668	64253.5	-0.336359
'Nucleotides'	'ADPGLC'	169.932	128.459	83.0473	44.1388	11037	7052.45	3226.8	1076.95	1.32285	2.04621	3.84994	1.54681	2.91033	1.8815				Glycolysis/Gluconeogenesis	PDHm	142.559	3735.14	89.8662	3037.91	-0.369619
'Vitamin B6 Metabolism'	'HYPOE'	169.288	104.392	64.0866	74.211	8545.64	2979.08	1263.54	1817.41	1.62166	2.64155	2.28117	1.62892	1.40669	0.863573				Fatty acid oxidation	r1938	142.207	9887.12	179.812	14675.6	0.264442
'Vitamin B6 Metabolism'	'PYDAMK'	169.288	104.392	64.0866	74.211	8545.64	2979.08	1263.54	1817.41	1.62166	2.64155	2.28117	1.62892	1.40669	0.863573				Purine catabolism	ASCBSVCTtc	141.687	8946.3	165.233	11523.7	0.166185
'Transport, Extracellular'	'CHOLtu'	169.252	98.1605	116.215	201.944	9012.24	4201.28	5243.19	11527.8	1.72424	1.45636	0.838113	0.844643	0.486078	0.575483				Salvage Pathway	HXPRT	141.226	1561.65	145.01	1271.24	0.0267884
'Fatty acid oxidation'	'r1992'	167.652	196.582	55.3513	77.9219	10802.2	14930.2	1059.89	2056.36	0.852834	3.02888	2.15154	3.55154	2.52281	0.710343				Transport, mitochondrial	SCP21cx	139.644	4762.96	61.5666	1097.69	-0.559117
'Fatty acid oxidation'	'r1855'	167.635	238.518	310.352	113.368	11704.8	16993.3	38969	3862.99	0.702821	0.540146	1.47868	0.76854	2.10393	2.73757				Purine Catabolism	NTD11	139.157	1561.95	145.077	1271.5	0.0425416
'Transport, Extracellular'	'CLHCOtex'	167.191	155.126	120.467	95.453	11332.8	10366.7	5624.97	2722.04	1.07778	1.38785	1.75155	1.2877	1.62515	1.26206				Purine Catabolism	PUNP5	137.903	1561.82	143.847	1271.09	0.0431088
'Glutamate metabolism'	'SSALxm'	167.056	152.164	78.9341	32.4858	6656.79	6390.17	3206.66	391.282	1.09787	2.1164	5.14245	1.92774	4.68403	2.42981				Glycosphingolipid metabolism	r1177	137.827	5782.97	138.686	4421.69	0.00622749
'Purine Catabolism'	'NTD11'	165.326	162.849	128.542	128.701	3742.7	3690.13	1190.04	1937.9	1.01521	1.28616	1.28458	1.26689	1.26533	0.998769				Unassigned	r1255	137.827	5782.97	138.686	4421.69	0.00622749
'Salvage Pathway'	'HXPRT'	165.221	162.67	128.713	128.654	3742.97	3690.94	1189.94	1937.72	1.01568	1.28364	1.28423	1.26382	1.2644	1.00046				Bile acid synthesis	r1167	137.827	5782.97	138.686	4421.69	0.00622749
'Glycosphingolipid metabolism'	'r1177'	164.916	250.676	371.011	232.673	8813.69	17973.2	40465.5	21770.2	0.657885	0.444504	0.708787	0.675656	1.07737	1.59456				Fatty acid oxidation	r1908	137.531	9596.37	190.216	11510.2	0.383071
'Bile acid synthesis'	'r1167'	164.916	250.676	371.011	232.673	8813.69	17973.2	40465.5	21770.2	0.657885	0.444504	0.708787	0.675656	1.07737	1.59456				Fatty acid oxidation	r1926	137.304	6882.28	106.867	4199.66	-0.221675
'Unassigned'	'r1255'	164.916	250.676	371.011	232.673	8813.69	17973.2	40465.5	21770.2	0.657885	0.444504	0.708787	0.675656	1.07737	1.59456				Fatty acid oxidation	r1920	136.72	9444.92	160.109	14102.5	0.17107
'Purine Catabolism'	'PUNP5'	164.119	161.619	127.315	127.453	3742.7	3691.13	1189.92	1937.61	1.01547	1.28908	1.28769	1.26945	1.26807	0.998918				Transport, Mitochondrial	ATPtm	135.717	6737.36	90.8337	3161.53	-0.330714
'Transport, extracellular'	'r2103'	163.639	227.502	236.532	44.4411	9961.52	16793.3	14599.9	671.253	0.719288	0.691828	3.68216	0.961824	5.11917	5.32236				Linoleate metabolism	r1701	135.617	7167.6	111.6	5043.48	-0.177094
'Urea cycle'	'r0383'	162.984	178.327	185.876	77.8871	6965.23	5806.11	7613.33	1997.3	0.913962	0.876841	2.09256	0.959385	2.28955	2.38648				Fatty acid oxidation	r1911	135.571	7389.66	126.085	6386.06	-0.0699675
'Urea cycle'	'r0555'	162.984	178.327	185.876	77.8871	6965.23	5806.11	7613.33	1997.3	0.913962	0.876841	2.09256	0.959385	2.28955	2.38648				Fatty acid oxidation	r1995	135.319	4413.03	122.653	5587.79	-0.0936033
'Inositol Phosphate Metabolism'	'MI1PP'	161.047	169.659	116.693	130.682	3795.7	4250.21	2385.46	4379.6	0.949237	1.38009	1.23236	1.4539	1.29826	0.892951				Fatty acid oxidation	r1564	135.254	7222.97	139.255	6747.93	0.0295781
'Fatty acid oxidation'	'r1948'	160.267	163.345	176.238	141.049	11509.3	12211.1	13376.2	8446.84	0.981153	0.909376	1.13625	0.926845	1.15807	1.24948				Aminosugar Metabolism	UAGDP	135.073	897.106	145.034	939.342	0.0737467
'Vitamin E metabolism'	'r1090'	158.959	85.8397	65.0963	817.174	6657.19	2083	1028.65	12329.8	1.85181	2.4419	0.194522	1.31866	0.105045	0.0796602				Aminosugar Metabolism	ACGAMPM	135.073	897.106	145.034	939.342	0.0737467
'Glycine, Serine, and Threonine Metabolism'	'ALASm'	157.606	134.796	76.0184	134.077	7155.61	4910.92	1767.93	6453.98	1.16922	2.07326	1.17548	1.7732	1.00536	0.566974				Aminosugar Metabolism	ACGAMK	135.073	897.106	145.034	939.342	0.0737467
'Glycerophospholipid Metabolism'	'CHOLK'	156.793	213.768	121.356	120.957	2948.61	5763.64	1861.03	2228.67	0.733475	1.29201	1.29628	1.76149	1.76731	1.0033				Transport, Peroxisomal	O2tp	134.993	480.525	132.855	334.164	-0.0158364
'Urea cycle/amino group metabolism'	'PCREATtmdiffir'	152.033	181.744	208.99	64.8438	6894.16	11893.7	19858.1	1712.26	0.836519	0.727462	2.3446	0.86963	2.8028	3.22298				Unassigned	r1260	130.909	5706.39	120.774	4385.49	-0.07742
'Urea cycle/amino group metabolism'	'CK'	152.033	181.744	208.99	64.8438	6894.16	11893.7	19858.1	1712.26	0.836519	0.727462	2.3446	0.86963	2.8028	3.22298				Steroid metabolism	r1182	130.909	5706.39	120.774	4385.49	-0.07742
'Urea cycle/amino group metabolism'	'CREATtmdiffir'	152.033	181.744	208.99	64.8438	6894.16	11893.7	19858.1	1712.26	0.836519	0.727462	2.3446	0.86963	2.8028	3.22298				Methionine and cysteine metabolism	r1170	130.909	5706.39	120.774	4385.49	-0.07742
'Glycerophospholipid Metabolism'	'PI4P5K'	151.089	112.163	199.249	80.7142	5971.09	2809.05	9385.48	2701.45	1.34705	0.758293	1.8719	0.56293	1.38964	2.46858				Fatty acid oxidation	r2009	129.605	3980.96	89.999	2474.06	-0.305591
'Fatty acid oxidation'	'r2000'	150.976	203.142	111.801	288.936	8366.94	13500.1	3912.5	7144.34	0.743206	1.35041	0.522526	1.81701	0.70307	0.386939				Glycerophospholipid Metabolism	CHLPCTD	127.122	2592.46	123.729	1955.65	-0.0266899
'Glutathione Metabolism'	'AMPTASECG'	150.204	176.044	157.478	123.966	4219.15	5983.25	4158.45	3750.06	0.853221	0.953814	1.21166	1.1179	1.4201	1.27033				Glycerophospholipid Metabolism	CEPTC	127.122	2592.46	123.729	1955.65	-0.0266899
'Glutathione Metabolism'	'OPAHir'	149.902	100.445	177.677	96.4793	4065.07	2264	6643.75	2315.02	1.49238	0.843674	1.55372	0.565322	1.0411	1.84161				Transport, Extracellular	TCHOLAt3	126.73	6765.89	186.524	10700.8	0.471823
'Glutathione Metabolism'	'GTMLTe'	149.902	100.445	177.677	96.4793	4065.07	2264	6643.75	2315.02	1.49238	0.843674	1.55372	0.565322	1.0411	1.84161				Unassigned	BALAPAT1tc	126.174	4368.67	81.7974	1508.14	-0.351711
'Glutathione Metabolism'	'GGLUCT'	149.902	100.445	177.677	96.4793	4065.07	2264	6643.75	2315.02	1.49238	0.843674	1.55372	0.565322	1.0411	1.84161				Transport, Extracellular	FATP4t	125.994	3761.33	72.7325	1556.68	-0.42273
'Transport, extracellular'	'r2105'	148.919	164.11	128.599	642.129	6232.05	8120.65	5644.6	15711.8	0.907434	1.15801	0.231914	1.27614	0.255571	0.200269				Purine catabolism	ARACHFATPc	125.994	3761.33	72.7325	1556.68	-0.42273
'Fatty acid oxidation'	'r1984'	147.807	150.119	50.2184	76.6348	11515.2	11078.6	1360.23	3032.49	0.984598	2.94327	1.92871	2.98931	1.95888	0.655296				Fatty acid oxidation	r1958	123.972	5717.74	114.864	7240.14	-0.0734665
'Glycolysis/Gluconeogenesis'	'PDHm'	147.247	123.555	152.294	249.092	6948.95	5737.24	7615.09	2018.45	1.19175	0.966859	0.591136	0.811292	0.496023	0.611398				Fatty acid oxidation	r1937	122.989	7671.91	151.444	9874.22	0.231365
'Transport, peroxisomal'	'r0179'	146.482	151.703	261.82	284.906	6720.17	6407.33	3257.75	455.05	0.965589	0.559479	0.514143	0.579417	0.532466	0.918968				Transport, Extracellular	CLHCOtex	122.325	5899.54	114.557	5039.67	-0.0635043
'Transport, Extracellular'	'OXAHCOtex'	146.4	72.3376	137.861	139.285	3735.44	1163.2	5209.91	3723.32	2.02384	1.06194	1.05108	0.524715	0.51935	0.989775				Fatty acid oxidation	r1967	122.051	5378.32	61.7055	1697.07	-0.494427
'Transport, Endoplasmic Reticular'	'O2ter'	146.143	147.817	147.083	152.823	862.262	684.812	277.337	229.57	0.988672	0.993608	0.956287	1.00499	0.967244	0.962439				Inositol Phosphate Metabolism	MI1PP	121.65	2482.43	98.8965	1574.11	-0.187044
'Pentose Phosphate Pathway'	'G6PDH1er'	143.727	98.514	63.6377	821.976	4957.4	3264.6	1311.38	5143.48	1.45894	2.25851	0.174855	1.54804	0.11985	0.0774205				Transport, Extracellular	OXAHCOtex	121.056	3696.36	97.2951	2252.93	-0.196278
'Transport, Golgi Apparatus'	'MANtg'	142.966	140.973	133.137	150.527	942.611	847.997	963.335	877.149	1.01414	1.07383	0.949769	1.05886	0.936528	0.884468				N-Glycan Biosynthesis	DOLP_Lter	120.128	3817.63	119.34	4064.01	-0.00655865
'Fatty acid oxidation'	'r1882'	142.538	216.485	134.988	122.844	7350.92	17132.5	8056.26	5503.07	0.658419	1.05593	1.16032	1.60374	1.76228	1.09886				Transport, Extracellular	HISTAtu	119.711	3261.83	95.7559	2855.59	-0.200109
'Bile acid synthesis'	'r1165'	141.541	348.203	204.065	349.345	5008.23	34917	11791.7	37796.4	0.406489	0.693605	0.40516	1.70633	0.99673	0.584136				Transport, Extracellular	PNTOt5	117.325	4752.89	105.951	3210.7	-0.0969418
'Bile acid synthesis'	'r1174'	141.541	348.203	204.065	349.345	5008.23	34917	11791.7	37796.4	0.406489	0.693605	0.40516	1.70633	0.99673	0.584136				Steroid Metabolism	HSD11B2r	116.779	3347.83	95.5904	2413.07	-0.181441
'Bile acid synthesis'	'r1251'	141.541	348.203	204.065	349.345	5008.23	34917	11791.7	37796.4	0.406489	0.693605	0.40516	1.70633	0.99673	0.584136				Transport, Extracellular	UGLT	116.25	2793.14	127.944	2797.84	0.100598
'Sphingolipid Metabolism'	'SLCBK1'	141.204	92.3508	102.462	128.996	4002.1	1841.46	1712.06	3564.26	1.529	1.37812	1.09464	0.901317	0.715919	0.794303				Galactose metabolism	GALK	116.25	2793.14	127.944	2797.84	0.100598
'Fatty acid oxidation'	'r1923'	140.898	157.598	187.96	77.005	9517.84	11334.2	17945.6	2062.01	0.89404	0.749621	1.82973	0.838465	2.04659	2.44088				Fatty acid oxidation	r1997	115.509	4494.21	129.253	4917.24	0.118984
'Fatty acid oxidation'	'r1954'	139.738	119.447	66.1655	73.1935	6863.68	5865.73	2365.18	2716.99	1.16988	2.11195	1.90916	1.80527	1.63193	0.90398				D-alanine metabolism	DALAOXx	113.77	473.019	110.058	231.658	-0.0326307
'Fatty acid oxidation'	'F1Atg'	139.637	121.814	111.696	262.632	5874.06	4844.09	3462.54	21584.7	1.14632	1.25015	0.531684	1.09058	0.46382	0.425296				Alanine and Aspartate Metabolism	ALAR	113.77	473.019	110.058	231.658	-0.0326307
'Nucleotides'	'ADNK1'	139.219	131.268	124.953	133.525	2614.28	2382.76	1487.21	2000.91	1.06058	1.11417	1.04265	1.05053	0.983091	0.9358				D-alanine metabolism	DALAxt	113.77	473.019	110.058	231.658	-0.0326307
'Steroid metabolism'	'r0466'	136.046	150.048	72.0666	39.3116	7458.71	9607.17	1916.64	802.213	0.906683	1.88778	3.46071	2.08207	3.8169	1.83322				Fatty acid oxidation	r1921	113.515	5286.61	138.189	6810.1	0.217361
'Miscellaneous'	'r0465'	136.046	150.048	72.0666	39.3116	7458.71	9607.17	1916.64	802.213	0.906683	1.88778	3.46071	2.08207	3.8169	1.83322				Fatty acid oxidation	r1993	113.236	2990.65	72.3131	1693.83	-0.361393
'Inositol Phosphate Metabolism'	'PI45P5P'	135.381	85.3022	186.603	104.197	4989.92	1705.57	9091.13	3315.37	1.58707	0.725499	1.29928	0.457131	0.818665	1.79087				Transport, Golgi Apparatus	PItg	112.905	4164.24	101.894	3577.85	-0.0975285
'Glycine, Serine, and Threonine Metabolism'	'GCC2bim'	135.062	154.545	79.5239	212.244	4939.85	7541.96	2408.34	12535.7	0.873929	1.69838	0.636351	1.94338	0.728149	0.374681				Nucleotides	NDP7g	112.905	4164.24	101.894	3577.85	-0.0975285
'Glycine, Serine, and Threonine Metabolism'	'GCC2am'	135.062	154.545	79.5239	212.244	4939.85	7541.96	2408.34	12535.7	0.873929	1.69838	0.636351	1.94338	0.728149	0.374681				Fatty acid oxidation	r1912	112.11	5802.82	117.986	6160.43	0.0524131
'Inositol Phosphate Metabolism'	'PI345P3P'	134.272	94.1859	71.3034	101.064	2713.17	1665.3	927.459	1831.11	1.4256	1.8831	1.32858	1.32092	0.93194	0.705524				Glycolysis/Gluconeogenesis	PYK	111.692	3085.1	121.545	2747.02	0.0882129
'Transport, Golgi Apparatus'	'GALSIDEtg'	133.826	128.01	142.341	81.7266	3369.8	3228.71	3565.38	1576.16	1.04544	0.940174	1.63748	0.899314	1.56632	1.74168				Fatty acid oxidation	r1882	111.517	6415.99	222.064	14621.2	0.991292
'Fatty acid oxidation'	'r1979'	133.244	165.978	55.9177	78.6202	8484.41	12295.4	1772.12	3066.56	0.802778	2.38285	1.69478	2.96825	2.11114	0.711239				Fatty acid oxidation	r1981	111.184	4532.58	132.678	6539.61	0.193315
'Fatty acid activation'	'FACOAL191'	132.902	118.329	125.24	656.205	6572.32	5149.95	4885.97	16248	1.12316	1.06118	0.202532	0.944819	0.180323	0.190855				Pyrimidine Catabolism	NTD3	110.15	4304.06	161.26	7469.36	0.464002
'Transport, Peroxisomal'	'PRISTtx'	132.902	118.329	125.24	656.205	6572.32	5149.95	4885.97	16248	1.12316	1.06118	0.202532	0.944819	0.180323	0.190855				Pyrimidine Catabolism	DCYTD	110.15	4304.06	161.26	7469.36	0.464002
'Fatty acid oxidation'	'r1943'	131.766	178.799	171.799	134.288	7834.58	13758.7	11094.7	6550.81	0.736951	0.76698	0.981222	1.04075	1.33146	1.27933				Pyruvate Metabolism	ALCD21_D	109.474	3398.62	66.3344	1480.83	-0.394061
'Fatty acid oxidation'	'r1969'	130.328	144.539	46.3687	92.3451	6375.29	9330.86	782.409	3893.56	0.901678	2.81068	1.41131	3.11716	1.5652	0.502125				Vitamin A Metabolism	PPDOx	109.474	3398.62	66.3344	1480.83	-0.394061
'Nucleotides'	'PDE1'	130.27	128.757	101.545	102.039	6156.85	5348.19	4517.06	8058.94	1.01175	1.28288	1.27666	1.26798	1.26184	0.995158				Tyrosine metabolism	34DHPLACOX	109.225	3091.64	60.7626	1224.58	-0.443693
'Nucleotides'	'ADNCYC'	130.27	128.757	101.545	102.039	6156.85	5348.19	4517.06	8058.94	1.01175	1.28288	1.27666	1.26798	1.26184	0.995158				Fatty acid oxidation	r1941	109.013	3375.43	58.2421	942.363	-0.46573
'Transport, Extracellular'	'LNLNCGt'	129.209	152.645	60.2506	89.5714	4444.71	5930.14	1044.69	2807.17	0.846465	2.14452	1.44252	2.53351	1.70417	0.672654				Transport, Lysosomal	ACGAMtly	108.058	574.148	116.027	601.179	0.0737467
'Fatty acid oxidation'	'r1520'	129.209	152.645	60.2506	89.5714	4444.71	5930.14	1044.69	2807.17	0.846465	2.14452	1.44252	2.53351	1.70417	0.672654				Nucleotides	GK1	107.441	1313.49	123.144	1690.56	0.14615
'Aminosugar Metabolism '	'UAGDP'	128.381	129.224	120.322	136.654	727.247	710.817	748.449	718.701	0.993471	1.06698	0.939456	1.07399	0.94563	0.880484				Fatty acid oxidation	r1633	106.867	3682.56	130.945	4560.76	0.225317
'Aminosugar Metabolism '	'ACGAMPM'	128.381	129.224	120.322	136.654	727.247	710.817	748.449	718.701	0.993471	1.06698	0.939456	1.07399	0.94563	0.880484				Glycerophospholipid Metabolism	CHOLK	106.772	1580.88	88.4331	997.364	-0.171758
'Aminosugar Metabolism '	'ACGAMK'	128.381	129.224	120.322	136.654	727.247	710.817	748.449	718.701	0.993471	1.06698	0.939456	1.07399	0.94563	0.880484				Fatty acid elongation	FAS100COA	105.802	1188.38	147.509	1244.66	0.394197
'Transport, Nuclear'	'O2Stn'	126.681	91.7212	83.8946	107.705	5417.3	2945.76	2723.1	4923.75	1.38115	1.51	1.17619	1.09329	0.851598	0.778931				Transport, Extracellular	CLOXAtex2	104.868	3573.5	79.7791	2204	-0.239244
'Transport, Extracellular'	'PROSTGE1t'	126.487	69.3936	89.0653	151.476	6120.59	1747.48	2264.56	7627.49	1.82275	1.42017	0.835034	0.779132	0.458117	0.587984				Oxidative Phosphorylation	CYOR_u10m	103.482	2253.42	101.303	2348.14	-0.021057
'Transport, Extracellular'	'PROSTGE1t3'	126.487	69.3936	89.0653	151.476	6120.59	1747.48	2264.56	7627.49	1.82275	1.42017	0.835034	0.779132	0.458117	0.587984				Transport, Golgi Apparatus	GALSIDEtg	103.375	2307.12	108.783	2368.68	0.0523219
'Transport, extracellular'	'R_group_phosphotase_1'	126.084	121.41	78.8505	115.716	3109	2667.44	1157.86	4171.54	1.03849	1.59902	1.0896	1.53975	1.04921	0.681416				Fatty acid oxidation	r1968	103.373	4711.35	164.595	8843.57	0.592236
'Transport, Extracellular'	'UGLT'	124.029	114.959	153.441	113.394	2814.62	2811.1	4002.18	3222.23	1.0789	0.808319	1.09379	0.749209	1.0138	1.35316				Inositol Phosphate Metabolism	PI34P5K	103.36	1518.33	133.942	2234.43	0.295876
'Galactose metabolism'	'GALK'	124.029	114.959	153.441	113.394	2814.62	2811.1	4002.18	3222.23	1.0789	0.808319	1.09379	0.749209	1.0138	1.35316				Unassigned	Ex_glc-D[e]	102.158	26.3667	106.021	27.2844	0.0378122
'Tyrosine metabolism'	'r0424'	123.97	125.379	151.488	155.367	4.04963	8.64595	0.713028	0.64646	0.988762	0.818351	0.797918	0.827653	0.806988	0.975032				Transport, Extracellular	SUCCt4_2	101.876	278732	451.848	165800	3.43525
'Transport, mitochondrial'	'r0084'	123.97	125.379	151.488	155.367	4.04963	8.64595	0.713028	0.64646	0.988762	0.818351	0.797918	0.827653	0.806988	0.975032				Transport, Mitochondrial	O2Stm	101.037	1372.29	107.363	1400.74	0.0626108
'Inositol Phosphate Metabolism'	'PI35P3P'	123.798	152.343	91.9787	39.865	4047.04	5294.89	2262.4	639.739	0.812627	1.34595	3.10544	1.65629	3.82148	2.30725				Fatty acid oxidation	r2000	99.4402	3889.11	133.53	5322.5	0.342816
'Inositol Phosphate Metabolism'	'PI5P3K'	123.798	152.343	91.9787	39.865	4047.04	5294.89	2262.4	639.739	0.812627	1.34595	3.10544	1.65629	3.82148	2.30725				Transport, Mitochondrial	Htm	99.2303	2566.18	167.642	4132.13	0.689426
'Inositol Phosphate Metabolism'	'PI34P5K'	122.704	117.053	74.2819	99.1288	2744.39	2869.67	915.685	1734.34	1.04827	1.65186	1.23782	1.5758	1.18082	0.749347				Sphingolipid Metabolism	SLCBK1	99.073	1670.56	123.236	2178.13	0.243892
'Riboflavin Metabolism'	'FADDP'	121.821	125.969	105.545	104.534	5911.54	5724.87	4655.18	5398.09	0.967069	1.1542	1.16537	1.19351	1.20506	1.00967				Urea cycle	r0555	98.584	3555.76	189.503	3187.9	0.922246
'Riboflavin Metabolism'	'FMNAT'	121.821	125.969	105.545	104.534	5911.54	5724.87	4655.18	5398.09	0.967069	1.1542	1.16537	1.19351	1.20506	1.00967				Urea cycle	r0383	98.584	3555.76	189.503	3187.9	0.922246
'Transport, Extracellular'	'KCC2t'	121.043	49.021	28.1811	-726.649	136183	132950	116479	27459.4	2.46921	4.2952	-0.166577	1.7395	-0.0674617	-0.0387822				Transport, Extracellular	TRPt	97.7522	227807	108.291	177358	0.107808
'Transport, Extracellular'	'SO4HCOtex'	120.636	109.774	91.724	423.61	3938.03	4194.67	1880.72	27628.7	1.09895	1.31521	0.284782	1.19679	0.25914	0.216529				Transport, Extracellular	STRDNCt	97.168	2527.37	107.176	2918.2	0.102999
'Pyruvate Metabolism'	'ACOAHi'	120.014	156.539	209.246	67.1035	5344.85	12784.4	15265	1744.17	0.766669	0.573554	1.78848	0.748111	2.3328	3.11825				Fatty acid oxidation	r1517	97.168	2527.37	107.176	2918.2	0.102999
'Pyrimidine Catabolism'	'NTD3'	119.166	195.809	103.48	310.469	5316.16	10745	3327.95	31741.2	0.608585	1.15158	0.383826	1.89223	0.630687	0.333304				Glutathione Metabolism	AMPTASECGe	95.9908	3849.89	87.465	3230.47	-0.0888189
'Pyrimidine Catabolism'	'DCYTD'	119.166	195.809	103.48	310.469	5316.16	10745	3327.95	31741.2	0.608585	1.15158	0.383826	1.89223	0.630687	0.333304				N-Glycan Biosynthesis	DOLP_Uter	95.989	2517.9	112.715	2795.33	0.174247
'Transport, peroxisomal'	'r0097'	117.471	88.363	48.0981	102.608	4245.1	2734.39	812.748	4281.05	1.32941	2.44232	1.14486	1.83714	0.861174	0.468758				Nucleotides	TRDR	95.8569	2309.02	82.1744	1717.54	-0.142738
'Transport, mitochondrial'	'r0068'	117.471	88.363	48.0981	102.608	4245.1	2734.39	812.748	4281.05	1.32941	2.44232	1.14486	1.83714	0.861174	0.468758				Glycerophospholipid Metabolism	PAFH	95.5004	3457.66	139.21	7109.34	0.457693
'Transport, Extracellular'	'CLOXAtex2'	116.636	60.0183	113.391	67.2756	3461.79	1101.74	5164.77	1652.24	1.94334	1.02861	1.7337	0.529302	0.892126	1.68548				Glycerophospholipid Metabolism	PAFS	95.5004	3457.66	139.21	7109.34	0.457693
'N-Glycan Biosynthesis'	'DOLP_Lter'	116.434	75.0706	99.351	115.128	3234.14	1606.55	2180.19	3789.73	1.551	1.17195	1.01135	0.75561	0.652063	0.862963				Glycerophospholipid Metabolism	PI4P5K	94.6771	2159.27	77.2994	1363.54	-0.183547
'Transport, Extracellular'	'TRPt'	114.036	65.8755	-52.1201	261.805	222556	233955	125131	71933.8	1.73109	-2.18795	0.435577	-1.26392	0.25162	-0.19908				Transport, Extracellular	CGLYt3(2)	94.5509	3612.95	116.907	4700.29	0.236447
'Fatty acid oxidation'	'r1939'	114.002	107.809	44.0387	62.527	5599.95	4733.65	910.002	2138.48	1.05744	2.58868	1.82325	2.44806	1.7242	0.704314				Inositol Phosphate Metabolism	PI45P5P	93.1111	2015.3	110.599	2063.61	0.187819
'Bile acid synthesis'	'r0755'	113.384	-307.962	271.39	63.7373	190550	178411	22356.1	48049.7	-0.368177	0.417792	1.77893	-1.13476	-4.83173	4.25794				Tyrosine metabolism	r0424	92.5624	172.542	114.593	81.2228	0.238011
'Nucleotides'	'GK1'	111.523	109.127	114.628	221.899	1576.56	1373.94	1606.49	6258.4	1.02195	0.972918	0.502586	0.952017	0.491789	0.516576				Transport, mitochondrial	r0084	92.5624	172.542	114.593	81.2228	0.238011
'Glycolysis/Gluconeogenesis'	'PYK'	111.506	72.3227	109.82	169.655	1429.79	1627.98	3234.15	220.03	1.54178	1.01535	0.657251	0.658555	0.426293	0.647316				Transport, Extracellular	CLOHtex2	92.0647	2149.81	61.1055	1347.52	-0.336277
'Vitamin B6 Metabolism'	'PDXPP'	111.361	111.055	58.2571	75.2734	3076.3	3279.1	925.101	2125.13	1.00275	1.91154	1.47942	1.90629	1.47536	0.77394				Transport, Extracellular	5MTHFt	92.0647	2149.81	61.1055	1347.52	-0.336277
'Vitamin B6 Metabolism'	'PYDXNK'	111.361	111.055	58.2571	75.2734	3076.3	3279.1	925.101	2125.13	1.00275	1.91154	1.47942	1.90629	1.47536	0.77394				CoA synthesis	dcacoaXx	91.785	1413.87	136.855	1403.59	0.491034
'Transport, extracellular'	'r2373'	109.974	107.027	122.707	107.658	42.0336	54.1289	18.6721	18.385	1.02754	0.896237	1.02151	0.872219	0.994137	1.13978				Fatty acid oxidation	r2041	91.6094	2709.37	67.7513	1509.49	-0.260433
'Purine catabolism'	'GMPS'	108.799	84.7696	72.093	50.6202	4297.58	3208.07	2078.82	1602.93	1.28346	1.50914	2.14931	1.17584	1.67462	1.4242				Fatty acid oxidation	r1964	91.394	5011.26	50.7496	1130.32	-0.444717
'Nucleotides'	'IMPD'	108.799	84.7696	72.093	50.6202	4297.58	3208.07	2078.82	1602.93	1.28346	1.50914	2.14931	1.17584	1.67462	1.4242				Pentose Phosphate Pathway	PRPPS	91.378	491.883	83.7707	285.799	-0.0832503
'Fatty acid oxidation'	'r1919'	108.287	89.9832	58.3919	47.5797	4152.31	3264.48	1781.34	1091.99	1.20341	1.85449	2.27591	1.54102	1.89121	1.22724				Glycine, Serine, and Threonine Metabolism	ALASm	90.8803	2462.2	68.8448	1321.45	-0.242468
'Nucleotides'	'GMPR'	108.207	83.2378	70.5657	49.1729	4296.99	3207.86	2078.83	1602.87	1.29997	1.53342	2.20054	1.17958	1.69276	1.43505				Transport, Extracellular	GCHOLAt	90.1159	3558.59	88.0888	3074.48	-0.0224937
'Nucleotides'	'NDPK5n'	107.657	-166.809	-569.236	-464.845	114963	157614	61681.1	91479.3	-0.645389	-0.189125	-0.231597	0.29304	0.358849	1.22457				Transport, Extracellular	GCHOLAt3	90.1159	3558.59	88.0888	3074.48	-0.0224937
'Nucleotides'	'CYTK11n'	107.657	-166.809	-569.236	-464.845	114963	157614	61681.1	91479.3	-0.645389	-0.189125	-0.231597	0.29304	0.358849	1.22457				Transport, Extracellular	ALAtN1	88.9167	26074.2	116.424	24523.8	0.309357
'Transport, Extracellular'	'ESTRADIOLGLCt'	105.319	81.2635	75.7062	299.159	3428.24	2148.28	1694.16	26841.7	1.29602	1.39115	0.35205	1.07341	0.27164	0.253063				Urea cycle/amino group metabolism	GLU5Km	88.6672	34.1991	92.7587	38.2865	0.0461436
'Transport, Extracellular'	'ESTRADIOLGLCt2'	105.319	81.2635	75.7062	299.159	3428.24	2148.28	1694.16	26841.7	1.29602	1.39115	0.35205	1.07341	0.27164	0.253063				Urea cycle/amino group metabolism	G5SDym	88.6672	34.1991	92.7587	38.2865	0.0461436
'Transport, Extracellular'	'GCHOLAt'	105.132	54.2798	63.5336	93.8877	3818.32	1072.43	1126.91	2687.33	1.93685	1.65475	1.11976	0.854349	0.578135	0.676697				Transport, Mitochondrial	GLNtm	87.8749	0.582784	87.5342	0.467312	-0.0038764
'Transport, Extracellular'	'GCHOLAt3'	105.132	54.2798	63.5336	93.8877	3818.32	1072.43	1126.91	2687.33	1.93685	1.65475	1.11976	0.854349	0.578135	0.676697				Glutamate metabolism	GLUNm	87.8749	0.582784	87.5342	0.467312	-0.0038764
'Nucleotides'	'TRDR'	104.616	98.022	44.7825	54.1258	2388.46	2321.03	600.39	870.991	1.06727	2.33608	1.93282	2.18885	1.81101	0.827378				Fatty acid oxidation	r1772	87.4311	54677.4	-5.74181	54106.2	-0.934328
UN	'Ex_glc-D[e]'	104.429	83.379	106.399	90.1156	16.0777	17.143	24.3574	18.5365	1.25246	0.98149	1.15884	0.783647	0.925246	1.18069				Transport, Extracellular	GLYVESSEC	86.2344	2079.36	66.214	1254.23	-0.232163
'Pentose Phosphate Pathway'	'PRPPS'	104.295	104.449	83.5059	90.734	2345.09	2824.63	650.929	1911.55	0.998527	1.24895	1.14946	1.25079	1.15115	0.920338				Transport, Peroxisomal	FADH2tx	85.7522	672.704	69.1497	632.206	-0.193611
'Oxidative Phosphorylation'	'CYOR_u10m'	102.776	121.248	95.5043	71.3326	2761.22	2624.95	2132.11	1403.15	0.847657	1.07614	1.44081	1.26955	1.69975	1.33886				Bile Acid Biosynthesis	ACOX2x	85.7522	672.704	69.1497	632.206	-0.193611
'Transport, golgi apparatus'	'udpgaltg'	102.775	89.9727	130.617	130.429	6316.36	7005.03	6793.23	5009.78	1.14229	0.786846	0.78798	0.68883	0.689823	1.00144				Bile Acid Biosynthesis	AMACRp	85.7522	672.704	69.1497	632.206	-0.193611
'Transport, Lysosomal'	'ACGAMtly'	102.704	103.379	96.2574	109.323	465.438	454.923	479.007	459.969	0.993471	1.06698	0.939456	1.07399	0.94563	0.880484				Transport, extracellular	R_group_phosphotase_1	85.6559	1411.46	98.743	1627.56	0.152787
'Fatty acid oxidation'	'r1926'	102.342	63.5827	138.946	96.7022	3622.9	1538.09	6833.99	3639.51	1.60959	0.736561	1.05832	0.457609	0.65751	1.43684				Fatty acid oxidation	r0639	84.751	3125.49	42.606	3014.33	-0.497281
'Transport, Nuclear'	'PAIL_HStn'	101.802	98.288	78.5284	90.2398	2560.63	2517.64	1818.68	3811.94	1.03575	1.29637	1.12813	1.25162	1.08919	0.870219				Tryptophan metabolism	r0718	84.751	3125.49	42.606	3014.33	-0.497281
'Inositol Phosphate Metabolism'	'PIPLCn'	101.802	98.288	78.5284	90.2398	2560.63	2517.64	1818.68	3811.94	1.03575	1.29637	1.12813	1.25162	1.08919	0.870219				Bile acid synthesis	r0720	84.751	3125.49	42.606	3014.33	-0.497281
'Glycerophospholipid Metabolism'	'DAGKn_hs'	101.802	98.288	78.5284	90.2398	2560.63	2517.64	1818.68	3811.94	1.03575	1.29637	1.12813	1.25162	1.08919	0.870219				Fatty acid oxidation	r0652	84.751	3125.49	42.606	3014.33	-0.497281
'Transport, endoplasmic reticular'	'r0085'	101.203	99.9276	132.139	118.709	59.6148	81.4127	428.883	304.764	1.01277	0.765884	0.852531	0.75623	0.841784	1.11313				Transport, golgi apparatus	udpgaltg	84.3883	6684.63	113.071	6842.66	0.339889
'Transport, endoplasmic reticular'	'r0156'	101.203	99.9276	132.139	118.709	59.6148	81.4127	428.883	304.764	1.01277	0.765884	0.852531	0.75623	0.841784	1.11313				Unassigned	EX_cit(e)	84.1972	417.318	90.132	50.7779	0.0704865
'Fatty acid oxidation'	'r1989'	100.156	138.04	57.5869	54.4548	5911.7	10623.8	1278.08	1426.65	0.725559	1.73922	1.83926	2.39708	2.53495	1.05752				Fatty acid oxidation	r1954	84.1945	2876.55	78.4194	1573.33	-0.0685918
'Purine catabolism'	'ARACHFATPc'	100.128	58.9252	60.4035	349.726	3517.3	1133.32	1120.24	35891.4	1.69925	1.65766	0.286305	0.975527	0.16849	0.172716				Nucleotides	TMDK1	83.8941	1864.31	53.3406	891.516	-0.364192
'Transport, Extracellular'	'FATP4t'	100.128	58.9252	60.4035	349.726	3517.3	1133.32	1120.24	35891.4	1.69925	1.65766	0.286305	0.975527	0.16849	0.172716				Pyrimidine Catabolism	NTD5	83.4848	1864.29	52.9324	891.508	-0.365963
'Bile acid synthesis'	'r0723'	100.1	192.14	76.1158	672.013	3528.96	7983.24	2189.06	29103.4	0.520971	1.3151	0.148955	2.52432	0.285917	0.113265				Transport, Nuclear	PAIL_HStn	81.3896	1755.4	57.2453	983.107	-0.296651
'Fatty acid oxidation'	'r0661'	100.1	192.14	76.1158	672.013	3528.96	7983.24	2189.06	29103.4	0.520971	1.3151	0.148955	2.52432	0.285917	0.113265				Glycerophospholipid Metabolism	DAGKn_hs	81.3896	1755.4	57.2453	983.107	-0.296651
'Arachidonic acid metabolism'	'r1443'	100.1	192.14	76.1158	672.013	3528.96	7983.24	2189.06	29103.4	0.520971	1.3151	0.148955	2.52432	0.285917	0.113265				Inositol Phosphate Metabolism	PIPLCn	81.3896	1755.4	57.2453	983.107	-0.296651
'Fatty Acid Metabolism'	'ACACT5p'	100.1	192.14	76.1158	672.013	3528.96	7983.24	2189.06	29103.4	0.520971	1.3151	0.148955	2.52432	0.285917	0.113265				Fatty acid oxidation	r1979	81.3735	3027.35	51.7659	1344.81	-0.363849
'Fatty acid oxidation'	'r1924'	99.7709	68.4214	46.1431	60.2389	3886.74	1984.84	1243.98	1719.98	1.45818	2.16221	1.65625	1.48281	1.13583	0.766001				Transport, peroxisomal	r0129	81.2715	2032.24	104.335	3170.55	0.283787
'Transport, Golgi Apparatus'	'PItg'	98.282	102.521	95.0169	64.9577	3597.19	3754.46	2738.22	1764.02	0.958653	1.03436	1.51302	1.07898	1.57827	1.46275				Transport, Golgi Apparatus	UGLCNACtg	81.0438	322.958	87.0205	338.163	0.0737467
'Nucleotides'	'NDP7g'	98.282	102.521	95.0169	64.9577	3597.19	3754.46	2738.22	1764.02	0.958653	1.03436	1.51302	1.07898	1.57827	1.46275				Transport, ribosomal	glcDtr	81.0438	322.958	87.0205	338.163	0.0737467
'Transport, Peroxisomal'	'O2tp'	97.3117	94.6105	121.646	107.525	103.937	121.524	29.7489	53.4983	1.02855	0.799956	0.905012	0.777751	0.87989	1.13133				Transport, Lysosomal	MANtly	81.0438	322.958	87.0205	338.163	0.0737467
'Fatty acid elongation'	'FAS100COA'	96.5111	108.885	172.006	70.7447	765.87	867.287	1047.22	305.82	0.886356	0.561091	1.36422	0.633031	1.53913	2.43137				Transport, Nuclear	O2Stn	80.4275	2064.35	67.2867	1483.42	-0.163387
'Transport, peroxisomal'	'r0129'	96.3677	122.7	89.5601	79.324	3138.57	4854.92	2317.18	2900.14	0.785393	1.07601	1.21486	1.37003	1.54682	1.12904				Transport, Extracellular	PROSTGE1t	80.0215	1793.32	59.0684	1036.07	-0.261844
'Glutathione Metabolism'	'AMPTASECGe'	96.0647	47.1006	109.759	51.8377	3060.79	1017.03	4887.92	1404.44	2.03956	0.87523	1.85318	0.429126	0.908618	2.11737				Transport, Extracellular	PROSTGE1t3	80.0215	1793.32	59.0684	1036.07	-0.261844
'Urea cycle/amino group metabolism'	'P5CR'	93.787	68.5781	49.9301	146.968	2804.91	1420.43	756.72	6635.26	1.36759	1.87837	0.638146	1.37348	0.46662	0.339734				Transport, Extracellular	LNLNCGt	79.6664	1628.94	76.1928	1664.32	-0.0436026
'Fatty acid oxidation'	'r1934'	93.0785	147.879	43.5466	62.6241	3730.58	9074.13	979.296	1914.48	0.629423	2.13745	1.4863	3.39588	2.36138	0.695364				Fatty acid oxidation	r1520	79.6664	1628.94	76.1928	1664.32	-0.0436026
'Citric Acid Cycle'	'CITL'	92.9044	96.6367	113.721	71.387	109.323	67.4172	33.1942	421.528	0.961379	0.816954	1.30142	0.849773	1.3537	1.59301				Steroid metabolism	r0466	79.0986	2310.76	66.5648	1436.39	-0.158457
'Transport, Extracellular'	'NaKt'	91.3468	45.8002	65.4084	86.5172	2898.82	640.508	1472.34	2993.41	1.99446	1.39656	1.05582	0.700219	0.529377	0.756017				Miscellaneous	r0465	79.0986	2310.76	66.5648	1436.39	-0.158457
'Sphingolipid Metabolism'	'SMS'	89.5123	72.3556	38.821	65.3528	3002.67	2087.42	528.404	1814.75	1.23712	2.30577	1.36968	1.86383	1.10715	0.594022				Transport, extracellular	RIBFLVte	79.0166	2213.29	52.2617	855.613	-0.338599
'Transport, Extracellular'	'PNTOt5'	89.2469	77.5594	122.276	144.955	3261.07	2299.33	4817.07	8268.56	1.15069	0.729879	0.615688	0.634296	0.535059	0.843548				Transport, Extracellular	RIBFLVt3	79.0166	2213.29	52.2617	855.613	-0.338599
'N-Glycan Biosynthesis'	'DOLP_Uter'	88.9745	131.688	93.1638	103.519	2261.43	3133.94	2822.28	2944.11	0.675645	0.955034	0.859501	1.41351	1.27212	0.899969				Pentose Phosphate Pathway	G6PDH1er	78.8896	2034.34	68.4246	1580.65	-0.132654
'Glycolysis/Gluconeogenesis'	'ACS'	88.7315	65.1084	23.6535	28.0154	1556.64	1205.25	199.559	319.765	1.36283	3.7513	3.16724	2.75259	2.32402	0.844305				Fatty acid oxidation	r1595	78.8338	198955	194.628	169330	1.46884
'Vitamin A metabolism'	'r0787'	88.4997	64.5703	55.1614	80.374	2772.61	1514.91	841.472	2576.09	1.3706	1.60438	1.1011	1.17057	0.803373	0.686309				Nucleotides	DUTPDPm	78.525	2408.24	52.669	1119.43	-0.329271
'Sphingolipid Metabolism'	'SMPD3g'	87.0689	69.5982	35.9626	63.4129	3001.2	2085.03	525.448	1813.14	1.25102	2.42109	1.37305	1.93529	1.09754	0.567119				Nucleotides	NDPK6m	78.525	2408.24	52.669	1119.43	-0.329271
'Transport, Golgi Apparatus'	'SPHMYLNtg'	87.0689	69.5982	35.9626	63.4129	3001.2	2085.03	525.448	1813.14	1.25102	2.42109	1.37305	1.93529	1.09754	0.567119				Nucleotides	URIDK2m	78.525	2408.24	52.669	1119.43	-0.329271
'Nucleotides'	'DURIK1m'	86.7596	57.2172	45.7437	64.6277	2799.8	1333.98	830.615	1951.11	1.51632	1.89665	1.34245	1.25082	0.885335	0.707803				Nucleotides	BPNT2	78.3368	1617	70.0363	1391.34	-0.10596
'Nucleotides'	'NTD1m'	86.7596	57.2172	45.7437	64.6277	2799.8	1333.98	830.615	1951.11	1.51632	1.89665	1.34245	1.25082	0.885335	0.707803				Aminosugar Metabolism	GF6PTA	77.5093	1715.73	111.148	3354.57	0.434002
'CoA synthesis'	'dcacoaXx'	86.4874	99.2955	161.07	38.1183	878.551	971.517	1239.33	501.174	0.871011	0.536957	2.26892	0.616475	2.60493	4.22552				Aminosugar Metabolism	G6PDA	77.5093	1715.73	111.148	3354.57	0.434002
'ROS Detoxification'	'SPODM'	86.4866	85.4888	91.137	197.968	2380.19	2371.3	1862.69	11070.5	1.01167	0.948974	0.436871	0.938025	0.431831	0.460362				Nucleotides	GUACYC	76.7664	939.277	81.1247	1021.59	0.0567739
'Pyruvate Metabolism'	'ALCD21_D'	86.0249	66.4629	68.3451	103.652	2331.43	1380.44	1494.76	3235.18	1.29433	1.25869	0.829943	0.97246	0.641214	0.659373				ROS Detoxification	SPODM	76.2922	1564.3	46.0595	743.704	-0.396275
'Vitamin A Metabolism'	'PPDOx'	86.0249	66.4629	68.3451	103.652	2331.43	1380.44	1494.76	3235.18	1.29433	1.25869	0.829943	0.97246	0.641214	0.659373				Nucleotides	ADNCYC	75.5638	2154.61	114.187	5613.9	0.511136
'Fatty acid oxidation'	'r1881'	84.8011	156.518	260.976	81.298	2714.91	8252.65	16465.8	1882.13	0.541799	0.324938	1.04309	0.599739	1.92523	3.21012				Nucleotides	PDE1	75.5638	2154.61	114.187	5613.9	0.511136
'NAD Metabolism'	'NP1'	84.4327	77.3263	50.5219	61.7987	2516.74	2251.31	829.692	1476.61	1.0919	1.67121	1.36625	1.53055	1.25126	0.817524				Tryptophan metabolism	MELATNOX	75.3641	3380.8	45.1669	935.627	-0.400684
'Urea cycle'	'r0391'	84.4327	77.3263	50.5219	61.7987	2516.74	2251.31	829.692	1476.61	1.0919	1.67121	1.36625	1.53055	1.25126	0.817524				Unassigned	EX_nh4(e)	75.3482	419.976	47.3715	143.172	-0.371299
'NAD Metabolism'	'NICRNS'	84.4327	77.3263	50.5219	61.7987	2516.74	2251.31	829.692	1476.61	1.0919	1.67121	1.36625	1.53055	1.25126	0.817524				Nucleotides	TMDK1m	75.2301	1956.09	52.3859	992.468	-0.303658
'Inositol Phosphate Metabolism'	'PI45P3K'	84.3778	65.7853	25.9273	42.8243	1819.65	1375.7	199.1	599.716	1.28262	3.25439	1.97033	2.53729	1.53617	0.605436				Nucleotides	NTD5m	75.2301	1956.09	52.3859	992.468	-0.303658
'Starch and Sucrose Metabolism'	'UDPGP'	83.3502	69.1572	50.1368	76.4374	2640.82	2010.25	886.901	2020.85	1.20523	1.66246	1.09044	1.37937	0.904755	0.655919				Cholesterol Metabolism	HMGLm	74.8652	1656.87	47.0595	797.515	-0.371409
'Glycerophospholipid Metabolism'	'DAGK_hs'	83.2185	41.6259	34.3276	76.7769	6706.64	8049.35	3253.06	4333.02	1.9992	2.42424	1.0839	1.21261	0.542166	0.447109				Transport, Mitochondrial	CRNtim	74.4313	409.868	98.7973	711.164	0.327362
'Glutamate metabolism'	'GLUDC'	82.3612	73.2515	85.3774	88.7878	121.938	102.168	95.0931	47.7953	1.12436	0.964672	0.927619	0.857973	0.825018	0.96159				Fatty acid oxidation	r1919	73.3012	2689.58	61.4607	1803.96	-0.161533
'NAD Metabolism'	'NMNATr'	82.1663	84.9405	41.586	53.6715	2338.25	2819.14	645.928	1907.38	0.967339	1.97582	1.53091	2.04253	1.5826	0.774825				Fatty acid oxidation	r1924	72.2756	1948.36	71.4573	1900.39	-0.0113217
'Nucleotides'	'ADPRDP'	82.1663	84.9405	41.586	53.6715	2338.25	2819.14	645.928	1907.38	0.967339	1.97582	1.53091	2.04253	1.5826	0.774825				Fatty acid oxidation	r1992	71.5201	1534.04	78.39	1492.9	0.0960566
'NAD Metabolism'	'NADN'	82.1663	84.9405	41.586	53.6715	2338.25	2819.14	645.928	1907.38	0.967339	1.97582	1.53091	2.04253	1.5826	0.774825				Nucleotides	ADPGLC	71.4731	2333.34	75.9108	1927.18	0.0620897
'NAD Metabolism'	'NNAT'	82.0917	61.1099	28.0491	63.6113	2172.62	1347.41	326.505	1512.89	1.34335	2.92672	1.29052	2.17868	0.960676	0.440944				Fatty acid oxidation	r2050	71.46	1285.91	81.3778	2272.18	0.138788
'NAD Metabolism'	'DNADDP'	82.0917	61.1099	28.0491	63.6113	2172.62	1347.41	326.505	1512.89	1.34335	2.92672	1.29052	2.17868	0.960676	0.440944				Fatty acid oxidation	r1914	71.2989	2652.37	63.417	1845.91	-0.110547
'Vitamin B6 Metabolism'	'PYDXPP'	81.8799	104.163	96.7219	76.1037	2228.78	3611.55	2254.18	2224.14	0.786071	0.84655	1.0759	1.07694	1.36871	1.27092				Fatty acid synthesis	r0321	70.8123	1626.83	42.3609	771.797	-0.401786
'Vitamin B6 Metabolism'	'PYDXK'	81.8799	104.163	96.7219	76.1037	2228.78	3611.55	2254.18	2224.14	0.786071	0.84655	1.0759	1.07694	1.36871	1.27092				Glycine, Serine, and Threonine Metabolism	GCC2bim	69.2451	1829.92	65.1531	1311.17	-0.0590951
'Transport, Extracellular'	'CRNt'	81.6751	168.658	65.4626	248.938	1834.37	7348.6	1501.24	18374.6	0.484264	1.24766	0.328094	2.5764	0.67751	0.262967				Glycine, Serine, and Threonine Metabolism	GCC2am	69.2451	1829.92	65.1531	1311.17	-0.0590951
'Transport, Extracellular'	'CRNtHa'	81.6751	168.658	65.4626	248.938	1834.37	7348.6	1501.24	18374.6	0.484264	1.24766	0.328094	2.5764	0.67751	0.262967				Inositol Phosphate Metabolism	PI345P3P	68.9733	839.588	97.7634	1526.15	0.417411
'Aminosugar Metabolism '	'GF6PTA'	81.4354	81.1168	69.1192	85.6723	1953.41	2186.98	1447.92	2674.91	1.00393	1.17819	0.950545	1.17358	0.946826	0.806786				Transport, Extracellular	HCO3_CLt	68.7039	50611.8	30.3081	52192.5	-0.558859
'Aminosugar Metabolism '	'G6PDA'	81.4354	81.1168	69.1192	85.6723	1953.41	2186.98	1447.92	2674.91	1.00393	1.17819	0.950545	1.17358	0.946826	0.806786				Arginine and Proline Metabolism	P5CRxm	68.4153	1343.95	50.8055	760.431	-0.257396
'Tryptophan metabolism'	'MELATNOX'	81.3019	65.3263	28.4083	42.0503	2436.32	2092.01	626.48	1221.84	1.24455	2.8619	1.93344	2.29955	1.55353	0.67558				Transport, Extracellular	NaKt	67.9534	1419.57	24.9789	167.208	-0.632412
'Inositol Phosphate Metabolism'	'PI3PP'	79.9683	109.936	75.2579	58.5228	2256.75	3518.62	1383.35	1301.87	0.727409	1.06259	1.36645	1.46079	1.87851	1.28596				Fatty acid oxidation	r1984	65.8876	1870.7	42.8752	537.041	-0.349268
'Inositol Phosphate Metabolism'	'PIK3'	79.9683	109.936	75.2579	58.5228	2256.75	3518.62	1383.35	1301.87	0.727409	1.06259	1.36645	1.46079	1.87851	1.28596				Fatty acid oxidation	r1939	65.4825	1871.03	49.4022	966.475	-0.245566
'Nucleotides'	'TMDK1m'	79.9368	100.803	37.8261	60.9708	2393.73	4154.56	555.113	1422.09	0.793001	2.11327	1.31107	2.66491	1.6533	0.620397				Transport, Extracellular	PHEtec	65.3524	227674	559.86	87913	7.56678
'Nucleotides'	'NTD5m'	79.9368	100.803	37.8261	60.9708	2393.73	4154.56	555.113	1422.09	0.793001	2.11327	1.31107	2.66491	1.6533	0.620397				NAD Metabolism	NP1	65.2955	1416.67	61.5936	1114.71	-0.0566956
'Glycine, Serine, and Threonine Metabolism'	'GCCbim'	79.7729	101.386	37.2422	181.906	2314.65	2955.43	427.661	11441.3	0.786826	2.142	0.438539	2.72233	0.557353	0.204734				Urea cycle	r0391	65.2955	1416.67	61.5936	1114.71	-0.0566956
'Glycine, Serine, and Threonine Metabolism'	'GCCam'	79.7729	101.386	37.2422	181.906	2314.65	2955.43	427.661	11441.3	0.786826	2.142	0.438539	2.72233	0.557353	0.204734				NAD Metabolism	NICRNS	65.2955	1416.67	61.5936	1114.71	-0.0566956
'Glycine, Serine, and Threonine Metabolism'	'GCCcm'	79.7729	101.386	37.2422	181.906	2314.65	2955.43	427.661	11441.3	0.786826	2.142	0.438539	2.72233	0.557353	0.204734				Fatty acid oxidation	r1974	65.2122	1481.27	45.7367	975.331	-0.298648
'Transport, Mitochondrial'	'O2Stm'	77.698	96.4179	104.307	80.3919	1453.6	1668.33	1572.71	1156.38	0.805846	0.744897	0.96649	0.924366	1.19935	1.29748				Transport, Golgi Apparatus	GLCtg	65.205	1733.16	59.7215	1384.79	-0.0840963
'Transport, Golgi Apparatus'	'UGLCNACtg'	77.0283	77.5346	72.193	81.9925	261.809	255.894	269.442	258.732	0.993471	1.06698	0.939456	1.07399	0.94563	0.880484				Transport, Extracellular	GALt1r	65.205	1733.16	59.7215	1384.79	-0.0840963
'Transport, Lysosomal'	'MANtly'	77.0283	77.5346	72.193	81.9925	261.809	255.894	269.442	258.732	0.993471	1.06698	0.939456	1.07399	0.94563	0.880484				Galactose metabolism	LACZe	65.205	1733.16	59.7215	1384.79	-0.0840963
'Transport, ribosomal'	'glcDtr'	77.0283	77.5346	72.193	81.9925	261.809	255.894	269.442	258.732	0.993471	1.06698	0.939456	1.07399	0.94563	0.880484				Galactose metabolism	UGALGTg	65.205	1733.16	59.7215	1384.79	-0.0840963
'Fatty acid oxidation'	'r1517'	76.8033	130.991	71.5022	79.4847	1995.83	3719.47	1538.12	2499.62	0.586326	1.07414	0.966266	1.83198	1.648	0.899572				Transport, Extracellular	LCTStg	65.205	1733.16	59.7215	1384.79	-0.0840963
'Transport, Extracellular'	'STRDNCt'	76.8033	130.991	71.5022	79.4847	1995.83	3719.47	1538.12	2499.62	0.586326	1.07414	0.966266	1.83198	1.648	0.899572				Fatty acid oxidation	r1969	64.0715	1249.09	29.9245	355.759	-0.532952
'Alanine and Aspartate Metabolism'	'ALAR'	76.7188	73.3306	80.8347	67.7915	33.0056	46.4955	8.14559	12.61	1.0462	0.949082	1.13169	0.907168	1.08171	1.1924				Glycolysis/Gluconeogenesis	DPGM	63.881	298.811	44.9703	111.252	-0.296029
'D-alanine metabolism'	'DALAOXx'	76.7188	73.3306	80.8347	67.7915	33.0056	46.4955	8.14559	12.61	1.0462	0.949082	1.13169	0.907168	1.08171	1.1924				Glycolysis/Gluconeogenesis	DPGase	63.881	298.811	44.9703	111.252	-0.296029
'D-alanine metabolism'	'DALAxt'	76.7188	73.3306	80.8347	67.7915	33.0056	46.4955	8.14559	12.61	1.0462	0.949082	1.13169	0.907168	1.08171	1.1924				Glycerophospholipid Metabolism	PCHOLP_hs	62.2656	1203.88	40.3908	585.644	-0.351314
'Transport, Peroxisomal'	'FADH2tx'	73.776	62.4031	62.4406	71.9879	309.201	351.898	573.858	282.662	1.18225	1.18154	1.02484	0.999399	0.866855	0.867376				Purine catabolism	GMPS	61.9247	1679.28	62.1706	1590.77	0.00397005
'Bile Acid Biosynthesis'	'AMACRp'	73.776	62.4031	62.4406	71.9879	309.201	351.898	573.858	282.662	1.18225	1.18154	1.02484	0.999399	0.866855	0.867376				Nucleotides	IMPD	61.9247	1679.28	62.1706	1590.77	0.00397005
'Bile Acid Biosynthesis'	'ACOX2x'	73.776	62.4031	62.4406	71.9879	309.201	351.898	573.858	282.662	1.18225	1.18154	1.02484	0.999399	0.866855	0.867376				Inositol Phosphate Metabolism	PI345P5P	61.8862	955.334	65.9169	1174.19	0.0651304
'Unassigned'	'BALAPAT1tc'	73.5757	75.0692	65.1912	306.34	1734.35	1847.61	1399.49	27348.7	0.980105	1.12861	0.240176	1.15152	0.245052	0.212806				Transport, Extracellular	ACHVESSEC	61.5553	1211.78	46.7486	952.895	-0.240543
'Vitamin A Metabolism'	'RETI3'	73.1463	124.382	22.5346	-436.256	93180.1	97688.2	75234.1	74127.7	0.58808	3.24595	-0.167668	5.51957	-0.285111	-0.0516546				Transport, Nuclear	DCTPtn	61.0197	1310.63	44.3842	718.695	-0.272625
'Vitamin A Metabolism'	'RDH4'	73.1463	124.382	22.5346	-436.256	93180.1	97688.2	75234.1	74127.7	0.58808	3.24595	-0.167668	5.51957	-0.285111	-0.0516546				Nucleotides	CYTK11	60.7713	1311.55	44.1838	718.688	-0.272951
'Vitamin A Metabolism'	'RADH3'	73.1463	124.382	22.5346	-436.256	93180.1	97688.2	75234.1	74127.7	0.58808	3.24595	-0.167668	5.51957	-0.285111	-0.0516546				Nucleotides	DCYTDn	60.7245	1310.62	44.0898	718.692	-0.273937
'Transport, Mitochondrial'	'GLNtm'	72.8378	69.978	86.8814	82.9841	0.185563	0.437322	0.0287061	0.0488125	1.04087	0.838359	0.877732	0.805443	0.843271	1.04696				Nucleotides	GMPR	60.4859	1679.26	60.736	1590.79	0.00413421
'Glutamate metabolism'	'GLUNm'	72.8378	69.978	86.8814	82.9841	0.185563	0.437322	0.0287061	0.0488125	1.04087	0.838359	0.877732	0.805443	0.843271	1.04696				Arachidonic acid metabolism	r1444	60.3654	1382.21	40.4041	613.66	-0.330675
'Inositol Phosphate Metabolism'	'PI345P5P'	72.8097	88.6524	28.9059	40.8887	1781.99	2575.83	243.524	588.292	0.821294	2.51886	1.78068	3.06694	2.16814	0.706939				Bile acid synthesis	r0721	60.3654	1382.21	40.4041	613.66	-0.330675
'Cholesterol Metabolism'	'HMGLm'	72.1348	64.1138	41.5026	77.1614	1371.48	1167.36	610.816	2373.39	1.12511	1.73808	0.934856	1.54482	0.830906	0.537867				Fatty Acid Metabolism	ACACT6p	60.3654	1382.21	40.4041	613.66	-0.330675
'Vitamin A Metabolism'	'RDH1'	71.7148	-49.4679	-242.527	-352.754	272121	281614	236765	75696.7	-1.44972	-0.295698	-0.2033	0.203968	0.140233	0.687525				Bile acid synthesis	r0719	60.3654	1382.21	40.4041	613.66	-0.330675
'Transport, extracellular'	'r2377'	71.6218	89.4144	45.4414	23.1222	984.165	743.403	538.641	175.168	0.80101	1.57614	3.09753	1.96769	3.86703	1.96527				Triacylglycerol Synthesis	LPS2	60.3002	1183.14	66.9282	1250.91	0.109917
'Transport, extracellular'	'r2390'	71.6218	89.4144	45.4414	23.1222	984.165	743.403	538.641	175.168	0.80101	1.57614	3.09753	1.96769	3.86703	1.96527				Triacylglycerol Synthesis	MOGAT	60.3002	1183.14	66.9282	1250.91	0.109917
'Triacylglycerol Synthesis'	'LPS2'	70.7022	61.2819	48.8808	84.1167	2006.29	1232.4	897.491	3775.68	1.15372	1.44642	0.840525	1.2537	0.728534	0.581107				N-Glycan Biosynthesis	DOLPMT_L	60.0638	954.408	59.6699	1016	-0.00655865
'Triacylglycerol Synthesis'	'MOGAT'	70.7022	61.2819	48.8808	84.1167	2006.29	1232.4	897.491	3775.68	1.15372	1.44642	0.840525	1.2537	0.728534	0.581107				N-Glycan Biosynthesis	DOLMANP_Lter	60.0638	954.408	59.6699	1016	-0.00655865
'Transport, Golgi Apparatus'	'PAPtg'	70.3433	85.4284	57.5401	38.5177	2039.35	2548.97	1271.52	777.284	0.823418	1.22251	1.82626	1.48468	2.2179	1.49386				Glycolysis/Gluconeogenesis	G3PD2m	58.8966	2817.27	50.4914	2860.39	-0.142711
'Transport, Golgi Apparatus'	'PAPStg'	70.3433	85.4284	57.5401	38.5177	2039.35	2548.97	1271.52	777.284	0.823418	1.22251	1.82626	1.48468	2.2179	1.49386				Propanoate Metabolism	MMSAD3m	58.8784	14.6994	57.9928	7.30261	-0.0150404
'Sphingolipid Metabolism'	'GAL3ST11'	70.3433	85.4284	57.5401	38.5177	2039.35	2548.97	1271.52	777.284	0.823418	1.22251	1.82626	1.48468	2.2179	1.49386				Pyrimidine Catabolism	NTD1	58.8404	958.984	52.1052	1033.54	-0.114465
'Transport, Lysosomal'	'SGALSIDEtl'	70.3433	85.4284	57.5401	38.5177	2039.35	2548.97	1271.52	777.284	0.823418	1.22251	1.82626	1.48468	2.2179	1.49386				Methionine Metabolism	METAT	58.7775	9.3839	62.5555	11.437	0.0642762
'Sphingolipid Metabolism'	'ARSA'	70.3433	85.4284	57.5401	38.5177	2039.35	2548.97	1271.52	777.284	0.823418	1.22251	1.82626	1.48468	2.2179	1.49386				ROS Detoxification	SPODMm	58.4373	342.602	62.2079	348.716	0.0645243
'Nucleotides'	'BPNT2'	69.6651	72.8976	67.382	38.4054	1610.01	1593.74	1563.34	608.742	0.955657	1.03388	1.81394	1.08186	1.89811	1.75449				Urea cycle/amino group metabolism	P5CR	57.2501	956.232	46.0488	597.508	-0.195655
'Cholesterol Metabolism'	'ACACT1'	69.5108	42.2221	37.786	53.009	1128.56	647.81	528.402	1128.43	1.64631	1.83959	1.3113	1.1174	0.796507	0.712821				Cholesterol Metabolism	ACACT1	57.1591	1159.8	51.2542	904.456	-0.103306
'Cholesterol Metabolism'	'HMGCOASi'	69.5108	42.2221	37.786	53.009	1128.56	647.81	528.402	1128.43	1.64631	1.83959	1.3113	1.1174	0.796507	0.712821				Cholesterol Metabolism	HMGCOASi	57.1591	1159.8	51.2542	904.456	-0.103306
'Nucleotides'	'GUACYC'	68.4058	77.4209	85.1624	173.75	885.906	1055.43	1331.67	6145.21	0.883558	0.80324	0.393703	0.909097	0.445589	0.490144				beta-Alanine metabolism	ABUTD	56.6685	14.4236	57.2012	9.67601	0.00940153
'Fatty acid oxidation'	'r1941'	67.819	75.0915	49.1404	80.5468	1581.67	2036.2	862.68	2750.38	0.903152	1.38011	0.841983	1.5281	0.932272	0.610085				Fatty acid oxidation, peroxisome	FAOXC16080x	56.6669	1031.59	103.794	1120.43	0.831657
'Transport, Extracellular'	'SO4CLtex2'	65.8667	74.6961	26.8381	113.731	1221.32	1747.36	192.847	2739.3	0.881795	2.45423	0.579144	2.78322	0.656778	0.235978				Transport, Endoplasmic Reticular	SPH1Ptr	56.4692	1030.78	54.8487	789.172	-0.0286972
'Transport, Peroxisomal'	'PPItx'	65.7418	53.0462	46.1594	568.037	6587.99	5277.33	4964.42	16546.7	1.23933	1.42424	0.115735	1.1492	0.0933851	0.0812612				Sphingolipid Metabolism	SBPP1er	56.4692	1030.78	54.8487	789.172	-0.0286972
'Transport, Lysosomal'	'GALtly'	65.7408	44.8033	86.5214	44.5952	1537.83	825.143	2453.23	840.054	1.46732	0.759822	1.47417	0.517829	1.00467	1.94015				Transport, Endoplasmic Reticular	SPHGNtr	56.4692	1030.78	54.8487	789.172	-0.0286972
'Inositol Phosphate Metabolism'	'MI1345PP'	65.6023	55.2618	58.0218	34.7575	1852.47	1372.43	976.282	559.744	1.18712	1.13065	1.88743	0.952431	1.58992	1.66933				Fatty acid oxidation	r2054	56.1818	1200.59	146.703	5613.3	1.61122
'Inositol Phosphate Metabolism'	'MI34PP'	65.6023	55.2618	58.0218	34.7575	1852.47	1372.43	976.282	559.744	1.18712	1.13065	1.88743	0.952431	1.58992	1.66933				Citric Acid Cycle	CITL	56.1652	214.509	42.1896	122.944	-0.24883
'Inositol Phosphate Metabolism'	'MI134PP'	65.6023	55.2618	58.0218	34.7575	1852.47	1372.43	976.282	559.744	1.18712	1.13065	1.88743	0.952431	1.58992	1.66933				Tyrosine metabolism	3MOX4HOXPGALDOX	55.9714	813.251	26.8735	236.941	-0.519871
'Inositol Phosphate Metabolism'	'MI3PP'	65.6023	55.2618	58.0218	34.7575	1852.47	1372.43	976.282	559.744	1.18712	1.13065	1.88743	0.952431	1.58992	1.66933				Miscellaneous	r1147	55.7489	727.298	78.5216	822.04	0.408487
'Inositol Phosphate Metabolism'	'PI45PLC'	65.6023	55.2618	58.0218	34.7575	1852.47	1372.43	976.282	559.744	1.18712	1.13065	1.88743	0.952431	1.58992	1.66933				Transport, peroxisomal	r0097	55.2346	1375.3	40.2389	695.577	-0.271491
'Inositol Phosphate Metabolism'	'MI145PK'	65.6023	55.2618	58.0218	34.7575	1852.47	1372.43	976.282	559.744	1.18712	1.13065	1.88743	0.952431	1.58992	1.66933				Transport, mitochondrial	r0068	55.2346	1375.3	40.2389	695.577	-0.271491
'Glycerophospholipid Metabolism'	'PIK4'	65.6023	55.2618	58.0218	34.7575	1852.47	1372.43	976.282	559.744	1.18712	1.13065	1.88743	0.952431	1.58992	1.66933				Inositol Phosphate Metabolism	PI35P3P	55.1007	801.43	52.5636	600.237	-0.0460437
'Oxidative Phosphorylation'	'NADH2_u10m'	65.4809	79.3852	51.159	34.9906	1553.69	2040.8	921.675	486.291	0.824851	1.27995	1.87139	1.55173	2.26876	1.46208				Inositol Phosphate Metabolism	PI5P3K	55.1007	801.43	52.5636	600.237	-0.0460437
'Nucleotides'	'TMDK1'	64.1701	63.9298	87.6925	86.3753	1426.66	1255.18	2082.35	2216.14	1.00376	0.731763	0.742922	0.729022	0.74014	1.01525				Pentose Phosphate Pathway	G6PDH2r	55.0325	3.61035	56.0939	2.30915	0.0192878
'Pyrimidine Catabolism'	'NTD5'	63.7464	63.494	87.258	85.9635	1426.66	1255.08	2082.45	2216.14	1.00397	0.73055	0.741551	0.727658	0.738616	1.01506				Pentose Phosphate Pathway	PGL	55.0325	3.61035	56.0939	2.30915	0.0192878
'Pyrimidine Catabolism'	'NTD1'	63.7069	60.9385	52.8128	63.9373	1395.13	1242.35	856.561	1244.13	1.04543	1.20628	0.996397	1.15386	0.953099	0.82601				Pentose Phosphate Pathway	GND	55.0325	3.61035	56.0939	2.30915	0.0192878
'Sphingolipid Metabolism'	'GLAl'	63.4825	42.5812	84.8014	43.2089	1534.42	823.241	2450.25	838.526	1.49086	0.748602	1.4692	0.502129	0.985474	1.96259				Vitamin B6 Metabolism	PYDXPP	54.986	977.657	63.5314	1188.7	0.15541
'Transport, Lysosomal'	'DIGALSIDEtl'	63.4825	42.5812	84.8014	43.2089	1534.42	823.241	2450.25	838.526	1.49086	0.748602	1.4692	0.502129	0.985474	1.96259				Vitamin B6 Metabolism	PYDXK	54.986	977.657	63.5314	1188.7	0.15541
'Sphingolipid Metabolism'	'B3GNT38g'	63.4825	42.5812	84.8014	43.2089	1534.42	823.241	2450.25	838.526	1.49086	0.748602	1.4692	0.502129	0.985474	1.96259				Transport, Mitochondrial	BALAtmr	54.4672	6.53677	55.3212	3.37413	0.0156787
'ROS Detoxification'	'SPODMn'	63.3406	45.8606	41.9473	53.8524	1354.32	736.439	680.776	1230.94	1.38115	1.51	1.17619	1.09329	0.851598	0.778931				beta-Alanine metabolism	APAT2rm	54.4672	6.53677	55.3212	3.37413	0.0156787
'Cholesterol Metabolism'	'DPMVDx'	62.7503	63.8872	70.5024	72.2629	0.635417	1.35509	0.120113	0.0859469	0.982204	0.890045	0.868362	0.906171	0.884095	0.975639				Tyrosine metabolism	r0426	53.7127	801.373	38.2163	445.679	-0.288507
'Cholesterol Metabolism'	'PMEVKx'	62.7503	63.8872	70.5024	72.2629	0.635417	1.35509	0.120113	0.0859469	0.982204	0.890045	0.868362	0.906171	0.884095	0.975639				Vitamin B6 Metabolism	HYPOE	53.6755	933.187	58.2377	896.67	0.0849961
'Transport, Peroxisomal'	'HMGCOAtx'	62.7503	63.8872	70.5024	72.2629	0.635417	1.35509	0.120113	0.0859469	0.982204	0.890045	0.868362	0.906171	0.884095	0.975639				Vitamin B6 Metabolism	PYDAMK	53.6755	933.187	58.2377	896.67	0.0849961
'Cholesterol Metabolism'	'MEVK1x'	62.7503	63.8872	70.5024	72.2629	0.635417	1.35509	0.120113	0.0859469	0.982204	0.890045	0.868362	0.906171	0.884095	0.975639				Glycine, Serine, and Threonine Metabolism	GCCbim	53.6706	901.193	36.2897	429.824	-0.323844
'Cholesterol Metabolism'	'HMGCOARx'	62.7503	63.8872	70.5024	72.2629	0.635417	1.35509	0.120113	0.0859469	0.982204	0.890045	0.868362	0.906171	0.884095	0.975639				Glycine, Serine, and Threonine Metabolism	GCCam	53.6706	901.193	36.2897	429.824	-0.323844
'Transport, Extracellular'	'CLHCO3tex2'	62.5314	36.1791	28.9189	55.4094	1103.73	462.739	265.912	885.782	1.72838	2.1623	1.12854	1.25105	0.652942	0.521914				Glycine, Serine, and Threonine Metabolism	GCCcm	53.6706	901.193	36.2897	429.824	-0.323844
'Transport, Extracellular'	'NCCt'	62.1785	46.6293	186.249	264.296	1601.14	817.746	9978.2	17080.6	1.33347	0.333846	0.235261	0.250359	0.176428	0.704701				Arachidonic acid metabolism	r1441	53.5623	1523.92	49.5365	1198.25	-0.0751611
'Fatty acid synthesis'	'r0321'	62.0358	53.562	45.8645	64.5961	1365.7	1146.81	609.166	2377.05	1.15821	1.35259	0.960366	1.16783	0.829184	0.710019				Transport, Golgi Apparatus	PAPtg	53.3405	1328.88	41.521	883.99	-0.221586
'Transport, extracellular'	'HISyLATthc'	61.7521	58.1231	35.2387	187.588	1366.03	842.488	411.366	13714.8	1.06244	1.7524	0.32919	1.64941	0.309844	0.187852				Transport, Golgi Apparatus	PAPStg	53.3405	1328.88	41.521	883.99	-0.221586
'Transport, Extracellular'	'GLCt4'	61.3951	112.57	-412.845	-951.688	139461	165565	243480	174995	0.545397	-0.148712	-0.0645118	-0.272668	-0.118284	0.433803				Transport, Lysosomal	SGALSIDEtl	53.3405	1328.88	41.521	883.99	-0.221586
'Fatty Acid Metabolism'	'ACACT6p'	61.1726	69.0792	85.9999	680.342	1390.4	1575.37	2231.55	26437.5	0.885543	0.71131	0.0899146	0.803247	0.101536	0.126407				Sphingolipid Metabolism	GAL3ST11	53.3405	1328.88	41.521	883.99	-0.221586
'Bile acid synthesis'	'r0721'	61.1726	69.0792	85.9999	680.342	1390.4	1575.37	2231.55	26437.5	0.885543	0.71131	0.0899146	0.803247	0.101536	0.126407				Sphingolipid Metabolism	ARSA	53.3405	1328.88	41.521	883.99	-0.221586
'Arachidonic acid metabolism'	'r1444'	61.1726	69.0792	85.9999	680.342	1390.4	1575.37	2231.55	26437.5	0.885543	0.71131	0.0899146	0.803247	0.101536	0.126407				Tyrosine metabolism	H2O2syn	53.2403	1056.96	51.8967	780.951	-0.0252361
'Bile acid synthesis'	'r0719'	61.1726	69.0792	85.9999	680.342	1390.4	1575.37	2231.55	26437.5	0.885543	0.71131	0.0899146	0.803247	0.101536	0.126407				Nucleotides	DURIK1m	52.8154	831.84	44.5379	656.646	-0.156725
'Nucleotides'	'NDPK6m'	60.8981	78.1949	45.2747	46.1182	1725.3	2831.71	647.168	936.073	0.778799	1.34508	1.32048	1.72712	1.69553	0.981712				Nucleotides	NTD1m	52.8154	831.84	44.5379	656.646	-0.156725
'Nucleotides'	'DUTPDPm'	60.8981	78.1949	45.2747	46.1182	1725.3	2831.71	647.168	936.073	0.778799	1.34508	1.32048	1.72712	1.69553	0.981712				Fatty acid oxidation	r2040	52.5367	858.137	68.0897	1165.72	0.296039
'Nucleotides'	'URIDK2m'	60.8981	78.1949	45.2747	46.1182	1725.3	2831.71	647.168	936.073	0.778799	1.34508	1.32048	1.72712	1.69553	0.981712				Transport, Endoplasmic Reticular	NADtru	52.4839	902.742	36.7053	430.089	-0.300636
'Triacylglycerol Synthesis'	'PPAP'	60.6578	48.1761	34.9388	72.6505	1111.1	736.785	386.568	1869.37	1.25909	1.73612	0.834926	1.37887	0.66312	0.480916				Transport, Endoplasmic Reticular	NADHtru	52.4839	902.742	36.7053	430.089	-0.300636
'Fatty acid oxidation, peroxisome'	'FAOXC16080x'	60.5235	72.3965	121.9	20.3339	684.854	782.858	1006.58	177.228	0.836	0.496503	2.97648	0.593903	3.56039	5.9949				Urea cycle/amino group metabolism	ORNDC	52.341	23.9141	54.8183	12.3567	0.0473298
'NAD Metabolism'	'RNMK'	59.7051	66.1649	36.7301	30.3635	1179.33	1360.97	411.855	361.764	0.902368	1.62551	1.96634	1.80138	2.17909	1.20968				Arginine and Proline Metabolism	UNK2	51.9544	3.37545	53.7542	2.21556	0.0346426
'Inositol Phosphate Metabolism'	'PIPLC'	59.2448	71.3714	38.1645	40.4424	1480.82	1934.4	496.807	756.919	0.830092	1.55236	1.46492	1.8701	1.76477	0.943675				beta-Alanine metabolism	SPMDOX	51.9544	3.37545	53.7542	2.21556	0.0346426
'Transport, Extracellular'	'HISTAVESSEC'	59.1521	33.4937	17.9376	47.9883	1138.95	338.803	113.362	670.342	1.76607	3.29766	1.23264	1.86723	0.697955	0.373791				Arginine and Proline Metabolism	ADMDC	51.9544	3.37545	53.7542	2.21556	0.0346426
'Nucleotides'	'NTD7'	58.8706	57.4683	62.8837	69.524	1385.37	1142.46	1284.1	1654.07	1.0244	0.936182	0.846767	0.913883	0.826598	0.904489				Arginine and Proline Metabolism	MTAP	51.9544	3.37545	53.7542	2.21556	0.0346426
'Phosphatidylinositol phosphate metabolism'	'r1348'	58.866	-12.6234	112.243	-123.049	6766.74	7192.01	7158.6	14392.5	-4.66326	0.52445	-0.478397	-0.112464	0.102589	-0.912188				Arginine and Proline Metabolism	MTRI	51.9544	3.37545	53.7542	2.21556	0.0346426
'Glycine, serine, alanine and threonine metabolism'	'r1101'	58.866	-12.6234	112.243	-123.049	6766.74	7192.01	7158.6	14392.5	-4.66326	0.52445	-0.478397	-0.112464	0.102589	-0.912188				Arginine and Proline Metabolism	MDRPD	51.9544	3.37545	53.7542	2.21556	0.0346426
'Steroid Metabolism'	'RE2649M'	58.7997	58.1774	71.7978	47.3098	1397.38	1391.5	1804.81	1077.91	1.0107	0.818962	1.24287	0.810294	1.22971	1.51761				Urea cycle/amino group metabolism	SPMS	51.9544	3.37545	53.7542	2.21556	0.0346426
'Fatty acid synthesis'	'r0319'	58.7997	58.1774	71.7978	47.3098	1397.38	1391.5	1804.81	1077.91	1.0107	0.818962	1.24287	0.810294	1.22971	1.51761				Arginine and Proline Metabolism	DKMPPD	51.9544	3.37545	53.7542	2.21556	0.0346426
'Fatty acid synthesis'	'r0221'	58.7997	58.1774	71.7978	47.3098	1397.38	1391.5	1804.81	1077.91	1.0107	0.818962	1.24287	0.810294	1.22971	1.51761				beta-Alanine metabolism	13DAMPPOX	51.9544	3.37545	53.7542	2.21556	0.0346426
'Transport, Golgi Apparatus'	'GLCtg'	58.288	70.1558	66.9192	68.7987	1474.32	2068.23	1872.43	2469.89	0.830837	0.871021	0.847226	1.04837	1.01973	0.972681				beta-Alanine metabolism	BAMPPALDOX	51.9544	3.37545	53.7542	2.21556	0.0346426
'Galactose metabolism'	'UGALGTg'	58.288	70.1558	66.9192	68.7987	1474.32	2068.23	1872.43	2469.89	0.830837	0.871021	0.847226	1.04837	1.01973	0.972681				Transport, Lysosomal	GALtly	51.0449	1084.29	68.2229	1529.9	0.336526
'Transport, Extracellular'	'LCTStg'	58.288	70.1558	66.9192	68.7987	1474.32	2068.23	1872.43	2469.89	0.830837	0.871021	0.847226	1.04837	1.01973	0.972681				Sphingolipid Metabolism	GLAl	50.0341	1083.3	67.2624	1530.02	0.34433
'Galactose metabolism'	'LACZe'	58.288	70.1558	66.9192	68.7987	1474.32	2068.23	1872.43	2469.89	0.830837	0.871021	0.847226	1.04837	1.01973	0.972681				Sphingolipid Metabolism	B3GNT38g	50.0341	1083.3	67.2624	1530.02	0.34433
'Transport, Extracellular'	'GALt1r'	58.288	70.1558	66.9192	68.7987	1474.32	2068.23	1872.43	2469.89	0.830837	0.871021	0.847226	1.04837	1.01973	0.972681				Transport, Lysosomal	DIGALSIDEtl	50.0341	1083.3	67.2624	1530.02	0.34433
'N-Glycan Biosynthesis'	'DOLMANP_Lter'	58.2172	37.5353	49.6755	57.5639	808.536	401.638	545.048	947.434	1.551	1.17195	1.01135	0.75561	0.652063	0.862963				Nucleotides	CYTDK1	49.9902	747.907	49.4282	651.384	-0.0112429
'N-Glycan Biosynthesis'	'DOLPMT_L'	58.2172	37.5353	49.6755	57.5639	808.536	401.638	545.048	947.434	1.551	1.17195	1.01135	0.75561	0.652063	0.862963				Cholesterol Metabolism	HMGCOASim	49.761	875.201	36.538	408.751	-0.26573
'Steroid Metabolism'	'STS4'	57.5396	65.1183	56.8171	43.4657	1178.31	1635.07	1303.19	864.421	0.883617	1.01272	1.32379	1.1461	1.49815	1.30717				Transport, Extracellular	SO4HCOtex	49.4209	828.611	81.5867	1683.33	0.650854
'Steroid Metabolism'	'PRGNLONESULT'	57.5396	65.1183	56.8171	43.4657	1178.31	1635.07	1303.19	864.421	0.883617	1.01272	1.32379	1.1461	1.49815	1.30717				Pyrimidine Catabolism	NTD4	48.9071	748.226	48.4897	652.011	-0.00853459
'Transport, Nuclear'	'DCTPtn'	57.4557	69.8282	62.1825	92.067	1204.54	1834.41	1303.45	3828.05	0.822815	0.923985	0.624064	1.12296	0.75845	0.675405				Glutamate metabolism	ALATA_L	48.4593	571.047	47.4171	619.358	-0.0215079
'Nucleotides'	'CYTK11'	57.3244	69.6407	61.9486	91.9005	1204.52	1833.88	1304.36	3828.01	0.823144	0.925354	0.623765	1.12417	0.757784	0.674083				N-Glycan Biosynthesis	DOLPMT_U	47.9945	629.476	56.3574	698.832	0.174247
'Nucleotides'	'DCYTDn'	57.15	69.5139	61.8691	91.77	1204.5	1834.36	1303.47	3828.02	0.822139	0.923726	0.622753	1.12356	0.757479	0.674175				N-Glycan Biosynthesis	DOLMANP_Uter	47.9945	629.476	56.3574	698.832	0.174247
'Transport, Extracellular'	'ACHVESSEC'	56.851	33.3426	39.6725	67.1128	1001.36	466.761	582.616	1280.86	1.70506	1.43301	0.847097	0.840448	0.496815	0.591131				Steroid Metabolism	STS3	47.4051	816.553	37.229	547.033	-0.214663
'Sphingolipid Metabolism'	'SPHK21c'	55.5767	45.9147	54.9871	43.9186	1107.72	625.522	787.962	603.338	1.21043	1.01072	1.26545	0.835009	1.04545	1.25203				Steroid Metabolism	CHSTEROLSULT	47.4051	816.553	37.229	547.033	-0.214663
'Fatty acid oxidation'	'r1921'	55.1112	72.0266	103.817	137.662	1089.31	1843	3840.77	7444.75	0.76515	0.530851	0.400336	0.693786	0.523212	0.75414				Glycine, Serine, and Threonine Metabolism	PSP_L	46.9748	206.605	34.1585	72.369	-0.272833
'Transport, Peroxisomal'	'NADtpu'	54.889	56.7442	73.5135	52.2429	306.116	395.188	575.116	267.174	0.967306	0.746653	1.05065	0.771889	1.08616	1.40715				Glycolysis/Gluconeogenesis	GAPD	46.9748	206.605	34.1585	72.369	-0.272833
'Transport, extracellular'	'NADtx'	54.889	56.7442	73.5135	52.2429	306.116	395.188	575.116	267.174	0.967306	0.746653	1.05065	0.771889	1.08616	1.40715				Glycine, Serine, and Threonine Metabolism	PGCD	46.9748	206.605	34.1585	72.369	-0.272833
'Glycerophospholipid Metabolism'	'CHLP'	54.1243	80.2456	24.4014	49.6395	932.627	1771.37	178.779	854.236	0.674483	2.21808	1.09035	3.28856	1.61657	0.491572				Glycine, Serine, and Threonine Metabolism	PSERT	46.9748	206.605	34.1585	72.369	-0.272833
'Glycine, Serine, and Threonine Metabolism'	'BETALDHx'	54.0873	47.8839	42.2977	149.812	967.562	812.392	487.116	7766.85	1.12955	1.27873	0.361033	1.13207	0.319625	0.282338				Steroid Metabolism	RE2649M	46.8294	861.997	51.3285	960.214	0.0960736
'Miscellaneous'	'r1147'	53.9022	38.5903	106.694	132.852	984.095	734.737	539.782	175.601	1.39678	0.505205	0.40573	0.361693	0.290475	0.803099				Fatty acid synthesis	r0319	46.8294	861.997	51.3285	960.214	0.0960736
'Transport, Extracellular'	'CGLYt3(2)'	53.8368	53.3441	67.9176	44.6417	1023.13	1112.9	1850.07	804.331	1.00924	0.792678	1.20598	0.785424	1.19494	1.5214				Fatty acid synthesis	r0221	46.8294	861.997	51.3285	960.214	0.0960736
'Nucleotides'	'ADPMAN'	53.6986	60.1114	74.97	79.0232	901.091	1070.09	1171.86	2189.55	0.893319	0.716269	0.67953	0.801806	0.76068	0.948708				Transport, Extracellular	CRNt	46.6094	733.629	116.957	4093.3	1.50929
'Transport, extracellular'	'ADPMANr'	53.6986	60.1114	74.97	79.0232	901.091	1070.09	1171.86	2189.55	0.893319	0.716269	0.67953	0.801806	0.76068	0.948708				Transport, Extracellular	CRNtHa	46.6094	733.629	116.957	4093.3	1.50929
'Glycerophospholipid Metabolism'	'PCHOLP_hs'	52.7245	79.6585	73.7851	41.8888	970.953	2626	1385.02	862.18	0.661882	0.714568	1.25868	1.0796	1.90166	1.76145				Glycine, Serine, and Threonine Metabolism	BETALDHx	46.3615	528.394	56.1427	857.742	0.210977
'Transport, Endoplasmic Reticular'	'SPH1Ptr'	52.7047	27.7805	47.3006	48.6222	975.416	266.084	765.349	1028.21	1.89718	1.11425	1.08396	0.587318	0.571355	0.97282				Transport, extracellular	r2390	46.2262	658.253	41.6764	786.757	-0.0984249
'Sphingolipid Metabolism'	'SBPP1er'	52.7047	27.7805	47.3006	48.6222	975.416	266.084	765.349	1028.21	1.89718	1.11425	1.08396	0.587318	0.571355	0.97282				Transport, extracellular	r2377	46.2262	658.253	41.6764	786.757	-0.0984249
'Transport, Endoplasmic Reticular'	'SPHGNtr'	52.7047	27.7805	47.3006	48.6222	975.416	266.084	765.349	1028.21	1.89718	1.11425	1.08396	0.587318	0.571355	0.97282				Cholesterol Metabolism	DPMVDx	46.1611	38.111	55.642	18.0731	0.205389
'Nucleotides'	'RNDR1'	52.6172	47.5146	19.3894	24.3081	1358.99	1284.8	221.515	319.639	1.10739	2.71371	2.16459	2.45054	1.95468	0.797651				Transport, Peroxisomal	HMGCOAtx	46.1611	38.111	55.642	18.0731	0.205389
'Transport, mitochondrial'	'r0047'	52.1905	47.0758	18.9518	23.8935	1359.01	1284.78	221.556	319.652	1.10865	2.75385	2.1843	2.48397	1.97023	0.79318				Cholesterol Metabolism	PMEVKx	46.1611	38.111	55.642	18.0731	0.205389
'Transport, Mitochondrial'	'DNDPt11m'	52.1905	47.0758	18.9518	23.8935	1359.01	1284.78	221.556	319.652	1.10865	2.75385	2.1843	2.48397	1.97023	0.79318				Cholesterol Metabolism	MEVK1x	46.1611	38.111	55.642	18.0731	0.205389
'Eicosanoid metabolism'	'r1431'	52.1905	47.0758	18.9518	23.8935	1359.01	1284.78	221.556	319.652	1.10865	2.75385	2.1843	2.48397	1.97023	0.79318				Cholesterol Metabolism	HMGCOARx	46.1611	38.111	55.642	18.0731	0.205389
'Nucleotides'	'DGK2m'	52.1905	47.0758	18.9518	23.8935	1359.01	1284.78	221.556	319.652	1.10865	2.75385	2.1843	2.48397	1.97023	0.79318				Transport, Peroxisomal	NADtpu	46.1478	582.272	73.299	680.487	0.588352
'Transport, Mitochondrial'	'DGSNtm'	52.1905	47.0758	18.9518	23.8935	1359.01	1284.78	221.556	319.652	1.10865	2.75385	2.1843	2.48397	1.97023	0.79318				Transport, extracellular	NADtx	46.1478	582.272	73.299	680.487	0.588352
'Nucleotides'	'DGNSKm'	52.1905	47.0758	18.9518	23.8935	1359.01	1284.78	221.556	319.652	1.10865	2.75385	2.1843	2.48397	1.97023	0.79318				Nucleotides	NTD7	45.3408	788.072	60.1817	808.939	0.327317
'Nucleotides'	'NDPK8m'	52.1905	47.0758	18.9518	23.8935	1359.01	1284.78	221.556	319.652	1.10865	2.75385	2.1843	2.48397	1.97023	0.79318				Glycerophospholipid Metabolism	DAGK_hs	45.16	2883.53	75.1482	2534.89	0.664044
'Nucleotides'	'NTD8'	52.0176	46.8844	18.809	23.7113	1359.05	1284.73	221.692	319.699	1.10949	2.76557	2.19379	2.49266	1.9773	0.793251				N-Glycan Biosynthesis	UDPDOLPT_L	45.0479	536.854	44.7524	571.501	-0.00655865
'Cholesterol Metabolism'	'HMGCOASim'	51.4525	72.5842	59.8587	81.1439	1056.61	1246.12	844.729	2438.25	0.708867	0.859567	0.63409	1.21259	0.894512	0.737685				N-Glycan Biosynthesis	DOLGLCP_Lter	45.0479	536.854	44.7524	571.501	-0.00655865
'Sphingolipid Metabolism'	'SBPP3er'	51.4409	41.5173	50.9892	41.1424	1106.5	622.798	786.443	602.706	1.23902	1.00886	1.25031	0.814238	1.00911	1.23934				Fatty acid oxidation	r1989	44.8643	935.441	76.3046	2202.96	0.700786
'Transport, Endoplasmic Reticular'	'SPHS1Ptr'	51.4409	41.5173	50.9892	41.1424	1106.5	622.798	786.443	602.706	1.23902	1.00886	1.25031	0.814238	1.00911	1.23934				Sphingolipid Metabolism	SMS	44.8596	729.462	56.8669	912.844	0.267664
'Arachidonic acid metabolism'	'r1441'	51.3724	49.8637	24.7511	29.2093	1138.34	1207.93	386.331	583.992	1.03026	2.07556	1.75877	2.0146	1.70711	0.847371				Fatty acid oxidation	r1961	44.8142	662.031	56.0944	1108.89	0.25171
'Transport, mitochondrial'	'R_group_phosphotase_2'	51.2456	55.731	25.9717	28.8226	1161.42	1440.74	271.002	514.361	0.919518	1.97313	1.77796	2.14583	1.93358	0.901086				Triacylglycerol Synthesis	PPAP	44.3396	582.56	65.7634	974.631	0.483175
'Vitamin A Metabolism'	'RETH'	51.2456	55.731	25.9717	28.8226	1161.42	1440.74	271.002	514.361	0.919518	1.97313	1.77796	2.14583	1.93358	0.901086				Steroid Metabolism	HSD3A2r	44.2901	619.297	36.8309	489.658	-0.168416
'Vitamin A Metabolism'	'LRAT'	51.2456	55.731	25.9717	28.8226	1161.42	1440.74	271.002	514.361	0.919518	1.97313	1.77796	2.14583	1.93358	0.901086				Steroid Metabolism	HSD17B9r	44.2901	619.297	36.8309	489.658	-0.168416
'Glycerophospholipid Metabolism'	'LPASE'	51.2456	55.731	25.9717	28.8226	1161.42	1440.74	271.002	514.361	0.919518	1.97313	1.77796	2.14583	1.93358	0.901086				Lipoate metabolism	r1113	44.1463	261419	-395.209	129775	7.95226
'Glycerophospholipid Metabolism'	'GPDDA1'	51.2456	55.731	25.9717	28.8226	1161.42	1440.74	271.002	514.361	0.919518	1.97313	1.77796	2.14583	1.93358	0.901086				Fatty acid oxidation	r1339	44.1463	261419	-395.209	129775	7.95226
'Triacylglycerol Synthesis'	'GPAM_hs'	51.1656	55.1742	24.6568	30.743	1161.45	1440.95	270.725	514.536	0.927348	2.07511	1.6643	2.23769	1.79469	0.802029				Oxidative Phosphorylation	NADH2_u10m	44.1067	569.846	32.9056	308.972	-0.253953
'Triacylglycerol Synthesis'	'AGPAT1'	51.1656	55.1742	24.6568	30.743	1161.45	1440.95	270.725	514.536	0.927348	2.07511	1.6643	2.23769	1.79469	0.802029				Transport, extracellular	ADPMANr	43.7465	668.855	28.3073	287.842	-0.352924
'Transport, Extracellular'	'5MTHFt'	51.1121	62.2135	67.4419	88.7638	751.905	1278.61	1291.24	2691.18	0.821561	0.757869	0.575821	0.922475	0.700887	0.75979				Nucleotides	ADPMAN	43.7465	668.855	28.3073	287.842	-0.352924
'Transport, Extracellular'	'CLOHtex2'	51.1121	62.2135	67.4419	88.7638	751.905	1278.61	1291.24	2691.18	0.821561	0.757869	0.575821	0.922475	0.700887	0.75979				Miscellaneous	PRDX	43.5313	758.597	30.7954	489.773	-0.292569
'Inositol Phosphate Metabolism'	'PI4P3K'	49.8938	28.4006	45.376	58.2401	822.931	294.894	569.596	1026.99	1.75679	1.09956	0.856692	0.625895	0.487647	0.77912				Folate Metabolism	FTHFLm	43.4563	65.8709	40.422	66.5706	-0.0698248
'Steroid Metabolism'	'STS2'	49.6029	61.1154	30.2751	47.56	954.725	1225.4	312.755	761.73	0.811627	1.6384	1.04295	2.01867	1.28502	0.636567				Sphingolipid Metabolism	SMPD3g	43.2361	727.035	55.3017	909.075	0.279063
'Steroid Metabolism'	'ESTSULT'	49.6029	61.1154	30.2751	47.56	954.725	1225.4	312.755	761.73	0.811627	1.6384	1.04295	2.01867	1.28502	0.636567				Transport, Golgi Apparatus	SPHMYLNtg	43.2361	727.035	55.3017	909.075	0.279063
'Urea cycle/amino group metabolism'	'GLU5Km'	48.7677	48.8715	67.5661	62.817	8.6785	14.8321	6.99213	3.30264	0.997876	0.721778	0.776346	0.723314	0.777998	1.0756				Inositol Phosphate Metabolism	MI1345PP	43.0398	675.911	34.7251	452.335	-0.193185
'Urea cycle/amino group metabolism'	'G5SDym'	48.7677	48.8715	67.5661	62.817	8.6785	14.8321	6.99213	3.30264	0.997876	0.721778	0.776346	0.723314	0.777998	1.0756				Inositol Phosphate Metabolism	MI34PP	43.0398	675.911	34.7251	452.335	-0.193185
'Glycolysis/Gluconeogenesis'	'HEX1'	48.39	50.3351	53.5778	53.748	329.121	240.288	454.89	347.558	0.961358	0.903173	0.900313	0.939476	0.936502	0.996834				Inositol Phosphate Metabolism	MI3PP	43.0398	675.911	34.7251	452.335	-0.193185
'ROS Detoxification'	'SPODMm'	47.5965	57.1867	60.9215	49.8932	362.231	415.452	393.953	289.086	0.8323	0.781276	0.953967	0.938695	1.14618	1.22104				Inositol Phosphate Metabolism	MI134PP	43.0398	675.911	34.7251	452.335	-0.193185
'Unassigned'	'EX_pyr(e)'	47.0847	29.6617	32.6296	25.2243	0.102788	0.128918	0.0334593	0.0892824	1.58739	1.44301	1.86664	0.909042	1.17592	1.29358				Inositol Phosphate Metabolism	PI45PLC	43.0398	675.911	34.7251	452.335	-0.193185
'Transport, Extracellular'	'DOPAVESSEC'	47.0598	31.3616	38.9835	74.3394	696.053	323.009	518.763	1913.72	1.50055	1.20717	0.63304	0.804485	0.421871	0.524399				Inositol Phosphate Metabolism	MI145PK	43.0398	675.911	34.7251	452.335	-0.193185
'Tyrosine metabolism'	'r0426'	46.1348	66.2305	30.0978	366.232	731.915	1214.03	311.203	5882.31	0.69658	1.53283	0.125972	2.20051	0.180843	0.0821822				Glycerophospholipid Metabolism	PIK4	43.0398	675.911	34.7251	452.335	-0.193185
'Transport, Mitochondrial'	'CRNtim'	45.9452	38.1033	93.4102	114.414	212.389	107.45	459.419	417.044	1.20581	0.491865	0.401571	0.407914	0.333031	0.816424				Vitamin A metabolism	r0787	42.6038	588.333	68.3875	1188.82	0.605196
'Glycolysis/Gluconeogenesis'	'G3PD2m'	45.772	41.0773	23.9661	25.1166	1713.95	1405.96	584.058	495.241	1.11429	1.90987	1.82238	1.71397	1.63546	0.954194				Miscellaneous	CATp	42.1849	546.955	55.0676	631.987	0.305386
'Steroid Metabolism'	'STS3'	45.1256	60.0691	37.619	43.7987	794.137	1386.86	489.935	812.439	0.751229	1.19955	1.0303	1.59678	1.37148	0.858906				Nucleotides	RNDR1	41.6898	838.599	32.0349	501.948	-0.231589
'Steroid Metabolism'	'CHSTEROLSULT'	45.1256	60.0691	37.619	43.7987	794.137	1386.86	489.935	812.439	0.751229	1.19955	1.0303	1.59678	1.37148	0.858906				Inositol Phosphate Metabolism	PI4P3K	41.4738	514.36	68.0249	1055.19	0.640188
'Fatty acid oxidation'	'r1961'	44.9272	99.5379	46.743	68.6036	799.837	3030.08	750.483	2136.37	0.451358	0.961154	0.654881	2.12947	1.45091	0.681349				Nucleotides	NDPK8m	41.2776	838.59	31.6239	501.976	-0.233872
'N-Glycan Biosynthesis'	'DOLPMT_U'	44.4873	65.8441	46.5819	51.7594	565.358	783.485	705.569	736.027	0.675645	0.955034	0.859501	1.41351	1.27212	0.899969				Transport, Mitochondrial	DNDPt11m	41.2776	838.59	31.6239	501.976	-0.233872
'N-Glycan Biosynthesis'	'DOLMANP_Uter'	44.4873	65.8441	46.5819	51.7594	565.358	783.485	705.569	736.027	0.675645	0.955034	0.859501	1.41351	1.27212	0.899969				Nucleotides	DGK2m	41.2776	838.59	31.6239	501.976	-0.233872
'N-Glycan Biosynthesis'	'DOLGLCP_Lter'	43.6629	28.1515	37.2566	43.1729	454.801	225.921	306.59	532.931	1.551	1.17195	1.01135	0.75561	0.652063	0.862963				Nucleotides	DGNSKm	41.2776	838.59	31.6239	501.976	-0.233872
'N-Glycan Biosynthesis'	'UDPDOLPT_L'	43.6629	28.1515	37.2566	43.1729	454.801	225.921	306.59	532.931	1.551	1.17195	1.01135	0.75561	0.652063	0.862963				Transport, Mitochondrial	DGSNtm	41.2776	838.59	31.6239	501.976	-0.233872
'Glycolysis/Gluconeogenesis'	'DPGM'	42.2876	41.9982	42.1499	48.3666	156.808	92.2514	73.8606	161.746	1.00689	1.00327	0.874314	0.9964	0.86833	0.871467				Eicosanoid metabolism	r1431	41.2776	838.59	31.6239	501.976	-0.233872
'Glycolysis/Gluconeogenesis'	'DPGase'	42.2876	41.9982	42.1499	48.3666	156.808	92.2514	73.8606	161.746	1.00689	1.00327	0.874314	0.9964	0.86833	0.871467				Transport, mitochondrial	r0047	41.2776	838.59	31.6239	501.976	-0.233872
'Alanine and Aspartate Metabolism'	'ARGSS'	41.9841	41.8386	36.2205	35.9714	1.96958	3.49431	0.828512	0.454681	1.00348	1.15913	1.16715	1.15511	1.16311	1.00692				Nucleotides	NTD8	41.1128	838.853	31.5098	501.858	-0.233578
'Alanine and Aspartate Metabolism'	'ARGSL'	41.9841	41.8386	36.2205	35.9714	1.96958	3.49431	0.828512	0.454681	1.00348	1.15913	1.16715	1.15511	1.16311	1.00692				Transport, Extracellular	CLHCO3tex2	40.7813	405.096	29.6903	309.961	-0.271964
'Transport, peroxisomal'	'r0119'	41.8009	30.3661	28.0807	46.884	684.569	340.306	274.46	988.697	1.37656	1.4886	0.891581	1.08139	0.647686	0.59894				Transport, Extracellular	CAATPS	40.522	484.174	23.0285	170.976	-0.431705
'Urea cycle/amino group metabolism'	'OCBTm'	41.5534	41.2363	36.0102	35.7566	2.02905	3.60117	0.842714	0.476847	1.00769	1.15394	1.16212	1.14513	1.15325	1.00709				Transport, Extracellular	DOPAVESSEC	40.3695	501.045	34.5431	399.67	-0.144328
'Glutamate metabolism'	'CBPSam'	41.5534	41.2363	36.0102	35.7566	2.02905	3.60117	0.842714	0.476847	1.00769	1.15394	1.16212	1.14513	1.15325	1.00709				Inositol Phosphate Metabolism	PIPLC	40.2608	558.642	41.6512	446.799	0.0345324
'Tyrosine metabolism'	'3MOX4HOXPGALDOX'	41.5325	34.3127	39.8697	133.411	558.07	450.305	509.067	5321.67	1.21041	1.0417	0.311313	0.860621	0.257196	0.298849				ROS Detoxification	SPODMn	40.2137	516.089	33.6434	370.855	-0.163387
'Nucleotides'	'NDP7er'	41.529	31.1249	53.9205	30.8926	527.921	363.313	691.616	337.562	1.33427	0.770189	1.3443	0.577237	1.00752	1.74542				Transport, Extracellular	HISTAVESSEC	39.9037	362.426	31.9186	317.288	-0.200109
'Sphingolipid Metabolism'	'UGCG'	41.529	31.1249	53.9205	30.8926	527.921	363.313	691.616	337.562	1.33427	0.770189	1.3443	0.577237	1.00752	1.74542				Transport, Lysosomal	ATPasel	38.9419	471.708	28.1636	246.233	-0.276778
'Transport, Endoplasmic Reticular'	'UDPGLCter'	41.529	31.1249	53.9205	30.8926	527.921	363.313	691.616	337.562	1.33427	0.770189	1.3443	0.577237	1.00752	1.74542				Transport, Nuclear	35CGMPtn	38.8968	457.717	40.8728	445.553	0.0508012
'Transport, Endoplasmic Reticular'	'CERT1rt'	41.529	31.1249	53.9205	30.8926	527.921	363.313	691.616	337.562	1.33427	0.770189	1.3443	0.577237	1.00752	1.74542				Nucleotides	PDE4n	38.8968	457.717	40.8728	445.553	0.0508012
'Transport, Endoplasmic Reticular'	'NADHtru'	40.4553	61.9674	42.5476	66.953	495.573	1206.77	579.386	1426.49	0.652847	0.950824	0.604234	1.45643	0.925537	0.635485				Bile acid synthesis	r0723	38.7218	600.322	37.5569	630.649	-0.0300838
'Transport, Endoplasmic Reticular'	'NADtru'	40.4553	61.9674	42.5476	66.953	495.573	1206.77	579.386	1426.49	0.652847	0.950824	0.604234	1.45643	0.925537	0.635485				Fatty acid oxidation	r0661	38.7218	600.322	37.5569	630.649	-0.0300838
'Steroid Metabolism'	'STS1'	39.5563	41.6763	41.8481	60.3392	552.689	610.344	777.161	1613.58	0.949131	0.945235	0.655565	0.995895	0.6907	0.693547				Fatty Acid Metabolism	ACACT5p	38.7218	600.322	37.5569	630.649	-0.0300838
'Steroid Metabolism'	'DHEASULT'	39.5563	41.6763	41.8481	60.3392	552.689	610.344	777.161	1613.58	0.949131	0.945235	0.655565	0.995895	0.6907	0.693547				Arachidonic acid metabolism	r1443	38.7218	600.322	37.5569	630.649	-0.0300838
'Transport, Extracellular'	'NRPPHRVESSEC'	39.3661	76.8011	61.6533	47.4192	637.79	1855.35	1021.07	918.799	0.512573	0.638508	0.830173	1.24569	1.61962	1.30018				Sphingolipid Metabolism	SPHK21c	38.1837	496.969	71.8544	1671.4	0.881807
'Sphingolipid Metabolism'	'GBA'	39.2706	28.9029	52.2005	29.5063	530.661	362.867	693.163	336.668	1.35871	0.752304	1.33092	0.55369	0.979549	1.76913				Fatty acid oxidation	r1934	38.0656	584.95	46.9534	997.487	0.233486
'Miscellaneous'	'PRDX'	38.5261	41.5057	21.6595	32.3898	699.512	924.323	272.023	576.21	0.928213	1.77872	1.18945	1.91628	1.28144	0.668714				Nucleotides	PDE4	37.8696	450.372	40.2519	575.959	0.0629087
'Pyrimidine Catabolism'	'NTD4'	38.4499	50.592	42.5648	83.8372	504.624	965.299	692.758	2346.79	0.759999	0.903325	0.458625	1.18859	0.603455	0.507707				Transport, Extracellular	NRPPHRVESSEC	37.6197	487.662	46.3274	687.366	0.231467
'Nucleotides'	'CYTDK1'	38.4039	50.5412	43.6601	83.792	504.623	965.299	691.11	2346.79	0.759853	0.879609	0.458324	1.1576	0.603174	0.521054				Nucleotides	NTPP11	37.5873	519.551	34.9142	374.454	-0.0711166
'Arginine and Proline Metabolism'	'P5CRxm'	37.5512	41.7741	71.7475	498.328	472.113	554.036	1619.63	2564.4	0.89891	0.52338	0.0753544	0.582238	0.0838286	0.143976				Transport, mitochondrial	XTPP	37.5873	519.551	34.9142	374.454	-0.0711166
'Tyrosine metabolism'	'H2O2syn'	37.3024	36.5389	20.8291	20.0508	636.906	774.076	205.593	258.957	1.0209	1.79088	1.86039	1.75422	1.82231	1.03882				Glycolysis/Gluconeogenesis	HEX1	37.5581	271.477	40.422	246.344	0.0762512
'Transport, Nuclear'	'35CGMPtn'	37.1581	34.0316	50.3606	110.567	507.241	426.395	857.126	5458.36	1.09187	0.737839	0.336067	0.675758	0.30779	0.455474				Transport, Extracellular	CLFORtex2	37.1666	459.488	18.509	127.053	-0.502001
'Nucleotides'	'PDE4n'	37.1581	34.0316	50.3606	110.567	507.241	426.395	857.126	5458.36	1.09187	0.737839	0.336067	0.675758	0.30779	0.455474				NAD Metabolism	NMNATr	36.3455	485.8	27.6768	282.948	-0.238508
'Transport, Extracellular'	'CAATPS'	36.9601	56.8977	51.9185	35.0353	405.354	868.634	675.257	418.517	0.649589	0.711887	1.05494	1.0959	1.62401	1.48189				NAD Metabolism	NADN	36.3455	485.8	27.6768	282.948	-0.238508
'Fatty Acid Metabolism'	'CSNATp'	35.828	40.016	63.3542	37.588	363.486	481.641	619.993	279.01	0.895342	0.565519	0.953175	0.631623	1.06459	1.68549				Nucleotides	ADPRDP	36.3455	485.8	27.6768	282.948	-0.238508
'Transport, Peroxisomal'	'CRNCARtp'	35.828	40.016	63.3542	37.588	363.486	481.641	619.993	279.01	0.895342	0.565519	0.953175	0.631623	1.06459	1.68549				Sphingolipid Metabolism	SBPP3er	36.0961	496.662	69.8738	1664.2	0.935769
'Tyrosine metabolism'	'34DHXMANDACOX'	34.7888	43.4424	35.3262	53.83	431.536	622.394	377.842	1178.59	0.800803	0.984786	0.646271	1.22975	0.807029	0.656256				Transport, Endoplasmic Reticular	SPHS1Ptr	36.0961	496.662	69.8738	1664.2	0.935769
'Steroid Metabolism'	'HSD3A2r'	34.6025	34.6323	16.8096	17.661	383.674	302.592	120.661	98.5981	0.999139	2.0585	1.95926	2.06027	1.96095	0.951794				N-Glycan Biosynthesis	UDPDOLPT_U	35.9959	354.08	42.268	393.093	0.174247
'Steroid Metabolism'	'HSD17B9r'	34.6025	34.6323	16.8096	17.661	383.674	302.592	120.661	98.5981	0.999139	2.0585	1.95926	2.06027	1.96095	0.951794				N-Glycan Biosynthesis	DOLGLCP_Uter	35.9959	354.08	42.268	393.093	0.174247
'N-Glycan Biosynthesis'	'UDPDOLPT_U'	33.3654	49.3831	34.9364	38.8196	318.014	440.71	396.883	414.015	0.675645	0.955034	0.859501	1.41351	1.27212	0.899969				Steroid Metabolism	STS4	35.9268	513.96	30.5446	420.552	-0.149812
'N-Glycan Biosynthesis'	'DOLGLCP_Uter'	33.3654	49.3831	34.9364	38.8196	318.014	440.71	396.883	414.015	0.675645	0.955034	0.859501	1.41351	1.27212	0.899969				Steroid Metabolism	PRGNLONESULT	35.9268	513.96	30.5446	420.552	-0.149812
UN	'biomass_reaction'	32.3683	33.2882	33.1919	31.4532	2.96077	4.44779	3.29646	0.978964	0.972364	0.975185	1.02909	1.0029	1.05834	1.05528				Steroid Metabolism	STS1	35.8619	461.521	32.5633	399.047	-0.0919788
'Folate Metabolism'	'GGH_5THFl'	31.9234	28.5718	30.8848	31.6487	173.059	156.647	152.952	299.207	1.1173	1.03363	1.00868	0.925111	0.902782	0.975864				Steroid Metabolism	DHEASULT	35.8619	461.521	32.5633	399.047	-0.0919788
'Folate Metabolism'	'GGH_7THFl'	31.9234	28.5718	30.8848	31.6487	173.059	156.647	152.952	299.207	1.1173	1.03363	1.00868	0.925111	0.902782	0.975864				Starch and Sucrose Metabolism	UDPGP	35.682	462.503	46.3431	689.893	0.298778
'Folate Metabolism'	'GGH_6THFl'	31.9234	28.5718	30.8848	31.6487	173.059	156.647	152.952	299.207	1.1173	1.03363	1.00868	0.925111	0.902782	0.975864				Inositol Phosphate Metabolism	PI3PP	35.6489	357.706	46.8597	663.555	0.314477
'Transport, Lysosomal'	'7THFtl'	31.9234	28.5718	30.8848	31.6487	173.059	156.647	152.952	299.207	1.1173	1.03363	1.00868	0.925111	0.902782	0.975864				Inositol Phosphate Metabolism	PIK3	35.6489	357.706	46.8597	663.555	0.314477
'Transport, Extracellular'	'LEUt4'	31.58	31.3549	32.4679	32.4303	1.48235	1.8014	0.24545	0.317919	1.00718	0.972653	0.97378	0.965719	0.966839	1.00116				Tyrosine metabolism	34DHXMANDACOX	35.5534	412.359	26.515	238.361	-0.25422
'Nucleotides'	'PDE4'	31.2478	43.3893	34.8018	63.1823	363.327	605.326	474.704	2115.79	0.720172	0.897878	0.494566	1.24675	0.686732	0.550816				Transport, Extracellular	SO4CLtex2	35.1661	359.356	36.6811	404.325	0.0430801
'Transport, Lysosomal'	'ATPasel'	30.6072	23.1602	52.0621	23.4025	263.924	174.506	827.51	182.13	1.32154	0.587897	1.30786	0.444857	0.989645	2.22464				Transport, Peroxisomal	CRNCARtp	34.1988	547.864	49.6794	780.438	0.452668
UN	'EX_urea(e)'	30.2351	28.4177	23.5066	23.7049	3.7277	6.15659	2.25587	0.878677	1.06395	1.28624	1.27548	1.20893	1.19881	0.991635				Fatty Acid Metabolism	CSNATp	34.1988	547.864	49.6794	780.438	0.452668
'Transport, Extracellular'	'SO4OXAtex2'	29.7638	12.3193	24.4692	72.0091	275.016	51.9992	167.614	1590.79	2.41604	1.21638	0.413334	0.50346	0.171079	0.339807				Bile acid synthesis	FAOXC6C4m	34.1003	33.3302	38.0412	28.1048	0.115569
'Tyrosine metabolism'	'34DHPLACOX'	29.714	31.7056	32.9433	268.814	264	405.722	325.476	24932.8	0.937184	0.901973	0.110537	0.962429	0.117946	0.122551				Unassigned	FAOXC8C6m	34.1003	33.3302	38.0412	28.1048	0.115569
'Urea cycle/amino group metabolism'	'ARGN'	28.6749	26.9439	22.9817	23.1235	4.73251	7.13348	2.42875	1.01932	1.06424	1.24772	1.24008	1.1724	1.16522	0.99387				Transport, Mitochondrial	ACRNtm	33.2754	373.782	52.1184	689.652	0.566274
'Propanoate Metabolism'	'MMSAD3m'	26.2982	25.3665	42.2628	40.0792	4.91296	9.76204	2.29269	2.29624	1.03673	0.622255	0.656155	0.600209	0.632908	1.05448				Fatty Acid Metabolism	CSNATm	33.2754	373.782	52.1184	689.652	0.566274
'Nucleotides'	'NDPK1n'	26.0478	494.752	-92.205	227.982	210322	74311.1	133990	137224	0.0526482	-0.282499	0.114254	-5.36578	2.17014	-0.40444				Alanine and Aspartate Metabolism	ARGSS	32.47	2.48108	33.7029	1.43566	0.0379706
'Nucleotides'	'CYTK4n'	26.0478	494.752	-92.205	227.982	210322	74311.1	133990	137224	0.0526482	-0.282499	0.114254	-5.36578	2.17014	-0.40444				Alanine and Aspartate Metabolism	ARGSL	32.47	2.48108	33.7029	1.43566	0.0379706
'Transport, Mitochondrial'	'10FTHFtm'	25.8637	34.7031	26.0555	40.1	118.598	174.713	109.487	273.123	0.745284	0.992639	0.644979	1.33189	0.865414	0.649762				Transport, extracellular	HISyLATthc	32.3508	367.729	53.4233	713.456	0.651373
'Glycine, serine, alanine and threonine metabolism'	'Asn-X-Ser/ThrXr'	25.6761	25.8449	24.0643	27.3308	29.0899	28.4327	29.938	28.7481	0.993471	1.06698	0.939456	1.07399	0.94563	0.880484				Unassigned	EX_pyr(e)	32.2983	0.118214	32.2872	0.107552	-0.000342888
'Glycine, serine, alanine and threonine metabolism'	'Asn-X-Ser/ThrXl'	25.6761	25.8449	24.0643	27.3308	29.0899	28.4327	29.938	28.7481	0.993471	1.06698	0.939456	1.07399	0.94563	0.880484				Glycolysis/Gluconeogenesis	PGMT	32.2377	300.026	28.7756	269.918	-0.107394
'N-Glycan Degradation'	'ENGASE2'	25.6761	25.8449	24.0643	27.3308	29.0899	28.4327	29.938	28.7481	0.993471	1.06698	0.939456	1.07399	0.94563	0.880484				Transport, Golgi Apparatus	UDPGALtg	31.8616	4407.73	14.8734	4011.53	-0.533187
'Transport, lysosomal'	'n2m2nmntlx'	25.6761	25.8449	24.0643	27.3308	29.0899	28.4327	29.938	28.7481	0.993471	1.06698	0.939456	1.07399	0.94563	0.880484				Urea cycle/amino group metabolism	OCBTm	31.654	2.62862	32.826	1.65017	0.0370258
'N-Glycan Degradation'	'AHEXASE2ly'	25.6761	25.8449	24.0643	27.3308	29.0899	28.4327	29.938	28.7481	0.993471	1.06698	0.939456	1.07399	0.94563	0.880484				Glutamate metabolism	CBPSam	31.654	2.62862	32.826	1.65017	0.0370258
'N-Glycan Degradation'	'A_MANASEly'	25.6761	25.8449	24.0643	27.3308	29.0899	28.4327	29.938	28.7481	0.993471	1.06698	0.939456	1.07399	0.94563	0.880484				Unassigned	biomass_reaction	31.2682	0.969445	31.1766	1.02099	-0.00293125
'N-Glycan Biosynthesis'	'MG2er'	25.6761	25.8449	24.0643	27.3308	29.0899	28.4327	29.938	28.7481	0.993471	1.06698	0.939456	1.07399	0.94563	0.880484				Transport, Extracellular	LEUt4	31.1642	1.83888	31.9174	0.582639	0.0241686
'Transport, Extracellular'	'N2M2NMASNt'	25.6761	25.8449	24.0643	27.3308	29.0899	28.4327	29.938	28.7481	0.993471	1.06698	0.939456	1.07399	0.94563	0.880484				Nucleotides	NDP7er	30.537	334.618	29.4198	340.395	-0.0365862
'N-Glycan Biosynthesis'	'MG1er'	25.6761	25.8449	24.0643	27.3308	29.0899	28.4327	29.938	28.7481	0.993471	1.06698	0.939456	1.07399	0.94563	0.880484				Sphingolipid Metabolism	UGCG	30.537	334.618	29.4198	340.395	-0.0365862
'N-Glycan Biosynthesis'	'M14NTg'	25.6761	25.8449	24.0643	27.3308	29.0899	28.4327	29.938	28.7481	0.993471	1.06698	0.939456	1.07399	0.94563	0.880484				Transport, Endoplasmic Reticular	CERT1rt	30.537	334.618	29.4198	340.395	-0.0365862
'Transport, Lysosomal'	'N2M2NMASNtly'	25.6761	25.8449	24.0643	27.3308	29.0899	28.4327	29.938	28.7481	0.993471	1.06698	0.939456	1.07399	0.94563	0.880484				Transport, Endoplasmic Reticular	UDPGLCter	30.537	334.618	29.4198	340.395	-0.0365862
'N-Glycan Biosynthesis'	'MG3er'	25.6761	25.8449	24.0643	27.3308	29.0899	28.4327	29.938	28.7481	0.993471	1.06698	0.939456	1.07399	0.94563	0.880484				Miscellaneous	r1017	30.4141	332.256	16.4241	136.696	-0.459986
'N-Glycan Degradation'	'B_MANNASEly'	25.6761	25.8449	24.0643	27.3308	29.0899	28.4327	29.938	28.7481	0.993471	1.06698	0.939456	1.07399	0.94563	0.880484				Folate Metabolism	GGH_5DHFl	30.0003	149.553	29.2023	139.687	-0.0265971
'N-Glycan Degradation'	'GASNASE2ly'	25.6761	25.8449	24.0643	27.3308	29.0899	28.4327	29.938	28.7481	0.993471	1.06698	0.939456	1.07399	0.94563	0.880484				Folate Metabolism	GGH_7DHFl	30.0003	149.553	29.2023	139.687	-0.0265971
'N-Glycan Biosynthesis'	'M16NTg'	25.6761	25.8449	24.0643	27.3308	29.0899	28.4327	29.938	28.7481	0.993471	1.06698	0.939456	1.07399	0.94563	0.880484				Folate Metabolism	GGH_6DHFl	30.0003	149.553	29.2023	139.687	-0.0265971
'N-Glycan Biosynthesis'	'M1316Mg'	25.6761	25.8449	24.0643	27.3308	29.0899	28.4327	29.938	28.7481	0.993471	1.06698	0.939456	1.07399	0.94563	0.880484				Transport, Lysosomal	7DHFtl	30.0003	149.553	29.2023	139.687	-0.0265971
'N-Glycan Biosynthesis'	'M13N2Tg'	25.6761	25.8449	24.0643	27.3308	29.0899	28.4327	29.938	28.7481	0.993471	1.06698	0.939456	1.07399	0.94563	0.880484				Glutamate metabolism	GTHOm	29.8094	258.393	26.4476	169.407	-0.112775
'Methionine Metabolism'	'METAT'	25.6613	23.3402	43.129	40.0406	4.11541	5.44723	2.57851	2.27748	1.09944	0.594989	0.640882	0.541173	0.582914	1.07713				Glutathione Metabolism	GTHPm	29.8094	258.393	26.4476	169.407	-0.112775
'Transport, Mitochondrial'	'BALAtmr'	25.0373	22.9156	41.7547	39.413	4.36977	7.76124	2.22583	2.1943	1.09259	0.599629	0.635255	0.548816	0.581423	1.05941				Sphingolipid Metabolism	GBA	29.5262	334.125	28.4593	337.924	-0.0361351
'beta-Alanine metabolism'	'APAT2rm'	25.0373	22.9156	41.7547	39.413	4.36977	7.76124	2.22583	2.1943	1.09259	0.599629	0.635255	0.548816	0.581423	1.05941				Transport, peroxisomal	r0119	29.4009	272.732	40.6987	491.312	0.384268
'Transport, Extracellular'	'CLFORtex2'	24.3349	63.8835	29.721	76.8521	209.471	1190.18	278.087	2278.24	0.380926	0.818777	0.316645	2.14944	0.831252	0.38673				Folate Metabolism	GGH_10FTHF6GLUl	28.9326	148.409	26.6835	130.609	-0.0777351
'Folate Metabolism'	'GGH_5DHFl'	24.2682	28.3108	23.7844	30.342	98.7332	144.071	102.17	170.831	0.857205	1.02034	0.79982	1.19031	0.933056	0.783876				Folate Metabolism	GGH_10FTHF7GLUl	28.9326	148.409	26.6835	130.609	-0.0777351
'Folate Metabolism'	'GGH_6DHFl'	24.2682	28.3108	23.7844	30.342	98.7332	144.071	102.17	170.831	0.857205	1.02034	0.79982	1.19031	0.933056	0.783876				Transport, Lysosomal	10FTHF7GLUtl	28.9326	148.409	26.6835	130.609	-0.0777351
'Transport, Lysosomal'	'7DHFtl'	24.2682	28.3108	23.7844	30.342	98.7332	144.071	102.17	170.831	0.857205	1.02034	0.79982	1.19031	0.933056	0.783876				Folate Metabolism	GGH_10FTHF5GLUl	28.9326	148.409	26.6835	130.609	-0.0777351
'Folate Metabolism'	'GGH_7DHFl'	24.2682	28.3108	23.7844	30.342	98.7332	144.071	102.17	170.831	0.857205	1.02034	0.79982	1.19031	0.933056	0.783876				Butanoate Metabolism	ACOAD1fm	28.7381	43.0094	29.0674	48.2361	0.0114577
'beta-Alanine metabolism'	'ABUTD'	24.0982	22.3222	41.3715	37.7916	4.18429	8.20363	2.35805	1.98299	1.07956	0.582481	0.637659	0.539555	0.590667	1.09473				Fatty acid elongation	FAS80COA_L	28.4139	39.3815	32.4486	30.2568	0.141996
'Transport, Mitochondrial'	'ACRNtm'	23.8321	15.0067	42.2231	64.0902	185.088	84.4262	448.149	414.623	1.5881	0.564433	0.371853	0.355414	0.23415	0.658808				NAD Metabolism	NNAT	28.2487	294.004	29.6152	291.315	0.0483713
'Fatty Acid Metabolism'	'CSNATm'	23.8321	15.0067	42.2231	64.0902	185.088	84.4262	448.149	414.623	1.5881	0.564433	0.371853	0.355414	0.23415	0.658808				NAD Metabolism	DNADDP	28.2487	294.004	29.6152	291.315	0.0483713
'Transport, Extracellular'	'GABAVESSEC'	23.6452	40.0061	19.7809	82.7133	198.038	530.2	125.424	1798.21	0.591039	1.19535	0.285869	2.02246	0.483672	0.239151				Inositol Phosphate Metabolism	PI45P3K	27.4994	247.776	29.7385	281.477	0.0814238
'Miscellaneous'	'CATp'	23.4673	32.141	48.1324	24.1353	265.302	342.147	578.5	242.846	0.730136	0.487557	0.972322	0.667761	1.3317	1.99428				Glycine, Serine, and Threonine Metabolism	SERHL	27.3127	209.935	15.205	70.5146	-0.443298
'Folate Metabolism'	'GGH_10FTHF6GLUl'	23.1942	33.8628	27.8431	29.8858	102.239	190.036	127.316	159.146	0.684948	0.833032	0.776094	1.2162	1.13307	0.93165				Transport, Extracellular	CHOLATEt	27.2808	233.817	22.4724	167.347	-0.176259
'Folate Metabolism'	'GGH_10FTHF7GLUl'	23.1942	33.8628	27.8431	29.8858	102.239	190.036	127.316	159.146	0.684948	0.833032	0.776094	1.2162	1.13307	0.93165				Transport, Extracellular	CHOLATEt3	27.2808	233.817	22.4724	167.347	-0.176259
'Transport, Lysosomal'	'10FTHF7GLUtl'	23.1942	33.8628	27.8431	29.8858	102.239	190.036	127.316	159.146	0.684948	0.833032	0.776094	1.2162	1.13307	0.93165				Glycine, serine, alanine and threonine metabolism	Asn-X-Ser/ThrXr	27.0146	35.8843	29.0068	37.5737	0.0737467
'Folate Metabolism'	'GGH_10FTHF5GLUl'	23.1942	33.8628	27.8431	29.8858	102.239	190.036	127.316	159.146	0.684948	0.833032	0.776094	1.2162	1.13307	0.93165				Glycine, serine, alanine and threonine metabolism	Asn-X-Ser/ThrXl	27.0146	35.8843	29.0068	37.5737	0.0737467
'Transport, Extracellular'	'PIt8'	23.1857	-200.683	683.237	-718.334	187534	186065	16821.9	40882	-0.115534	0.033935	-0.032277	-0.293723	0.279372	-0.951142				N-Glycan Biosynthesis	MG3er	27.0146	35.8843	29.0068	37.5737	0.0737467
'Pyrimidine Biosynthesis'	'CBPS'	22.9599	23.9846	22.0133	18.6505	148.827	145.854	143.812	105.535	0.957278	1.043	1.23106	1.08955	1.286	1.18031				N-Glycan Biosynthesis	MG1er	27.0146	35.8843	29.0068	37.5737	0.0737467
'Glycolysis/Gluconeogenesis'	'G6PPer'	22.9599	23.9846	22.0133	18.6505	148.827	145.854	143.812	105.535	0.957278	1.043	1.23106	1.08955	1.286	1.18031				Transport, Extracellular	N2M2NMASNt	27.0146	35.8843	29.0068	37.5737	0.0737467
'Glycolysis/Gluconeogenesis'	'CBPPer'	22.9599	23.9846	22.0133	18.6505	148.827	145.854	143.812	105.535	0.957278	1.043	1.23106	1.08955	1.286	1.18031				N-Glycan Biosynthesis	MG2er	27.0146	35.8843	29.0068	37.5737	0.0737467
'Transport, Endoplasmic Reticular'	'CBPter'	22.9599	23.9846	22.0133	18.6505	148.827	145.854	143.812	105.535	0.957278	1.043	1.23106	1.08955	1.286	1.18031				N-Glycan Degradation	ENGASE2	27.0146	35.8843	29.0068	37.5737	0.0737467
'Miscellaneous'	'r1017'	22.7706	13.8832	16.3836	24.765	220.776	84.0503	101.131	325.926	1.64015	1.38984	0.919465	0.847388	0.560599	0.661561				N-Glycan Degradation	A_MANASEly	27.0146	35.8843	29.0068	37.5737	0.0737467
'Fatty acid elongation'	'FAS80COA_L'	22.6886	24.4097	35.3655	32.759	22.4436	24.61	15.6385	18.1691	0.929489	0.641546	0.692592	0.690214	0.745132	1.07957				N-Glycan Degradation	AHEXASE2ly	27.0146	35.8843	29.0068	37.5737	0.0737467
'Urea cycle/amino group metabolism'	'ORNDC'	22.5379	20.8484	40.8467	37.2101	5.79587	9.47957	2.613	2.33939	1.08104	0.551769	0.605693	0.510405	0.560287	1.09773				Transport, lysosomal	n2m2nmntlx	27.0146	35.8843	29.0068	37.5737	0.0737467
'Arginine and Proline Metabolism'	'UNK2'	22.4742	19.8159	40.6565	37.083	2.85627	4.81037	1.98738	1.70507	1.13415	0.552782	0.606051	0.487397	0.534366	1.09637				N-Glycan Biosynthesis	M14NTg	27.0146	35.8843	29.0068	37.5737	0.0737467
'beta-Alanine metabolism'	'SPMDOX'	22.4742	19.8159	40.6565	37.083	2.85627	4.81037	1.98738	1.70507	1.13415	0.552782	0.606051	0.487397	0.534366	1.09637				Transport, Lysosomal	N2M2NMASNtly	27.0146	35.8843	29.0068	37.5737	0.0737467
'Arginine and Proline Metabolism'	'DKMPPD'	22.4742	19.8159	40.6565	37.083	2.85627	4.81037	1.98738	1.70507	1.13415	0.552782	0.606051	0.487397	0.534366	1.09637				N-Glycan Degradation	B_MANNASEly	27.0146	35.8843	29.0068	37.5737	0.0737467
'Arginine and Proline Metabolism'	'MTAP'	22.4742	19.8159	40.6565	37.083	2.85627	4.81037	1.98738	1.70507	1.13415	0.552782	0.606051	0.487397	0.534366	1.09637				N-Glycan Degradation	GASNASE2ly	27.0146	35.8843	29.0068	37.5737	0.0737467
'Arginine and Proline Metabolism'	'ADMDC'	22.4742	19.8159	40.6565	37.083	2.85627	4.81037	1.98738	1.70507	1.13415	0.552782	0.606051	0.487397	0.534366	1.09637				N-Glycan Biosynthesis	M16NTg	27.0146	35.8843	29.0068	37.5737	0.0737467
'Arginine and Proline Metabolism'	'MTRI'	22.4742	19.8159	40.6565	37.083	2.85627	4.81037	1.98738	1.70507	1.13415	0.552782	0.606051	0.487397	0.534366	1.09637				N-Glycan Biosynthesis	M1316Mg	27.0146	35.8843	29.0068	37.5737	0.0737467
'Urea cycle/amino group metabolism'	'SPMS'	22.4742	19.8159	40.6565	37.083	2.85627	4.81037	1.98738	1.70507	1.13415	0.552782	0.606051	0.487397	0.534366	1.09637				N-Glycan Biosynthesis	M13N2Tg	27.0146	35.8843	29.0068	37.5737	0.0737467
'Arginine and Proline Metabolism'	'MDRPD'	22.4742	19.8159	40.6565	37.083	2.85627	4.81037	1.98738	1.70507	1.13415	0.552782	0.606051	0.487397	0.534366	1.09637				Glycolysis/Gluconeogenesis	ACS	26.8116	300.189	29.789	322.795	0.111047
'beta-Alanine metabolism'	'13DAMPPOX'	22.4742	19.8159	40.6565	37.083	2.85627	4.81037	1.98738	1.70507	1.13415	0.552782	0.606051	0.487397	0.534366	1.09637				Folate Metabolism	GGH_5THFl	26.1118	127.881	30.5971	149.376	0.171774
'beta-Alanine metabolism'	'BAMPPALDOX'	22.4742	19.8159	40.6565	37.083	2.85627	4.81037	1.98738	1.70507	1.13415	0.552782	0.606051	0.487397	0.534366	1.09637				Folate Metabolism	GGH_7THFl	26.1118	127.881	30.5971	149.376	0.171774
'Transport, Peroxisomal'	'NMNS'	22.4612	18.7756	4.85584	23.3079	3429.94	4143.73	1034.42	2278.88	1.1963	4.6256	0.963671	3.8666	0.805545	0.208334				Folate Metabolism	GGH_6THFl	26.1118	127.881	30.5971	149.376	0.171774
'Pentose Phosphate Pathway'	'PGL'	22.1286	19.5082	41.9199	37.0625	4.08447	6.46487	3.06001	3.14198	1.13432	0.527877	0.597061	0.465369	0.526361	1.13106				Transport, Lysosomal	7THFtl	26.1118	127.881	30.5971	149.376	0.171774
'Pentose Phosphate Pathway'	'G6PDH2r'	22.1286	19.5082	41.9199	37.0625	4.08447	6.46487	3.06001	3.14198	1.13432	0.527877	0.597061	0.465369	0.526361	1.13106				Starch and Sucrose Metabolism	GLBRAN	25.9541	6.04212	25.402	4.27762	-0.0212737
'Pentose Phosphate Pathway'	'GND'	22.1286	19.5082	41.9199	37.0625	4.08447	6.46487	3.06001	3.14198	1.13432	0.527877	0.597061	0.465369	0.526361	1.13106				Starch and Sucrose Metabolism	GLPASE1	25.9541	6.04212	25.402	4.27762	-0.0212737
'Bile acid synthesis'	'FAOXC6C4m'	22.0446	23.0302	40.1138	38.9214	17.1766	20.7275	11.5166	13.569	0.957206	0.549552	0.566388	0.574121	0.591709	1.03064				Starch and Sucrose Metabolism	GLDBRAN	25.9541	6.04212	25.402	4.27762	-0.0212737
'Unassigned'	'FAOXC8C6m'	22.0446	23.0302	40.1138	38.9214	17.1766	20.7275	11.5166	13.569	0.957206	0.549552	0.566388	0.574121	0.591709	1.03064				Starch and Sucrose Metabolism	GLGNS1	25.9541	6.04212	25.402	4.27762	-0.0212737
'Glycine, Serine, and Threonine Metabolism'	'PSP_L'	21.8287	24.1101	27.1789	26.1747	5.96618	8.28255	3.13986	2.37211	0.905375	0.803149	0.83396	0.88709	0.921122	1.03836				Unassigned	LDH_D	25.5763	11.0875	19.4132	10.2597	-0.240968
'Glycolysis/Gluconeogenesis'	'GAPD'	21.8287	24.1101	27.1789	26.1747	5.96618	8.28255	3.13986	2.37211	0.905375	0.803149	0.83396	0.88709	0.921122	1.03836				Fatty acid activation	FACOAL160i	24.9363	180.378	24.4439	162.579	-0.0197479
'Glycine, Serine, and Threonine Metabolism'	'PGCD'	21.8287	24.1101	27.1789	26.1747	5.96618	8.28255	3.13986	2.37211	0.905375	0.803149	0.83396	0.88709	0.921122	1.03836				Transport, Mitochondrial	10FTHFtm	24.6848	107.404	22.6182	85.5425	-0.0837184
'Glycine, Serine, and Threonine Metabolism'	'PSERT'	21.8287	24.1101	27.1789	26.1747	5.96618	8.28255	3.13986	2.37211	0.905375	0.803149	0.83396	0.88709	0.921122	1.03836				Steroid Metabolism	STS2	24.4001	172.366	22.4397	172.298	-0.0803442
'Transport, peroxisomal'	'r0173'	21.7013	21.3938	11.0257	15.5994	204.305	206.396	57.1025	106.493	1.01437	1.96824	1.39116	1.94036	1.37145	0.706805				Steroid Metabolism	ESTSULT	24.4001	172.366	22.4397	172.298	-0.0803442
'Transport, Golgi Apparatus'	'UDPGALtg'	21.2537	24.9863	22.8238	-17.0348	3859.76	4093.05	2928	2027.16	0.850612	0.931205	-1.24766	1.09475	-1.46678	-1.33984				Fatty acid activation	FAOXC161802m	24.3488	29.3229	29.519	27.7512	0.21234
'Cholesterol Metabolism'	'GRTTx'	20.9168	21.2957	23.5008	24.0876	0.0706019	0.150566	0.0133459	0.00954966	0.982204	0.890045	0.868362	0.906171	0.884095	0.975639				Glycerophospholipid Metabolism	CHLP	24.0851	162.297	21.1308	152.809	-0.122659
'Transport, Peroxisomal'	'FRDPtr'	20.9168	21.2957	23.5008	24.0876	0.0706019	0.150566	0.0133459	0.00954966	0.982204	0.890045	0.868362	0.906171	0.884095	0.975639				Glycolysis/Gluconeogenesis	TPI	24.0118	51.6895	17.6966	18.1625	-0.263004
'Cholesterol Metabolism'	'IPDDIx'	20.9168	21.2957	23.5008	24.0876	0.0706019	0.150566	0.0133459	0.00954966	0.982204	0.890045	0.868362	0.906171	0.884095	0.975639				Glycine, Serine, and Threonine Metabolism	GLYATm	23.9584	9.81161	18.2088	9.46798	-0.239984
'Cholesterol Metabolism'	'DMATTx'	20.9168	21.2957	23.5008	24.0876	0.0706019	0.150566	0.0133459	0.00954966	0.982204	0.890045	0.868362	0.906171	0.884095	0.975639				Glycine, Serine, and Threonine Metabolism	AOBUTDsm	23.9584	9.81161	18.2088	9.46798	-0.239984
'Starch and Sucrose Metabolism'	'GLBRAN'	20.5759	17.1117	23.6436	20.3945	4.372	2.9173	4.27689	3.4228	1.20245	0.870252	1.0089	0.723734	0.839035	1.15931				Transport, Mitochondrial	AACTtm	23.9584	9.81161	18.2088	9.46798	-0.239984
'Starch and Sucrose Metabolism'	'GLPASE1'	20.5759	17.1117	23.6436	20.3945	4.372	2.9173	4.27689	3.4228	1.20245	0.870252	1.0089	0.723734	0.839035	1.15931				Glycine, Serine, and Threonine Metabolism	AACTOOR	23.9584	9.81161	18.2088	9.46798	-0.239984
'Starch and Sucrose Metabolism'	'GLDBRAN'	20.5759	17.1117	23.6436	20.3945	4.372	2.9173	4.27689	3.4228	1.20245	0.870252	1.0089	0.723734	0.839035	1.15931				Glycine, Serine, and Threonine Metabolism	2AMACHYD	23.5182	208.633	10.8197	66.0643	-0.539942
'Starch and Sucrose Metabolism'	'GLGNS1'	20.5759	17.1117	23.6436	20.3945	4.372	2.9173	4.27689	3.4228	1.20245	0.870252	1.0089	0.723734	0.839035	1.15931				Transport, mitochondrial	R_group_phosphotase_2	23.2682	235.375	29.8342	312.045	0.28219
'Glycolysis/Gluconeogenesis'	'PGK'	20.4589	17.888	14.971	22.1919	149.685	82.2209	71.6192	158.188	1.14372	1.36657	0.921911	1.19484	0.806063	0.674618				Glycerophospholipid Metabolism	LPASE	23.2682	235.375	29.8342	312.045	0.28219
'Fatty acid activation'	'FACOAL224'	20.368	25.2633	33.2949	13.8704	189.033	269.438	468.876	81.8022	0.80623	0.611746	1.46846	0.758774	1.82139	2.40043				Vitamin A Metabolism	LRAT	23.2682	235.375	29.8342	312.045	0.28219
'Transport, Peroxisomal'	'ADRNCOAtx'	20.368	25.2633	33.2949	13.8704	189.033	269.438	468.876	81.8022	0.80623	0.611746	1.46846	0.758774	1.82139	2.40043				Glycerophospholipid Metabolism	GPDDA1	23.2682	235.375	29.8342	312.045	0.28219
'Fatty Acid Metabolism'	'PTE5x'	20.368	25.2633	33.2949	13.8704	189.033	269.438	468.876	81.8022	0.80623	0.611746	1.46846	0.758774	1.82139	2.40043				Vitamin A Metabolism	RETH	23.2682	235.375	29.8342	312.045	0.28219
'Glutamate metabolism'	'GTHOm'	20.2057	31.5312	41.1136	31.8475	141.043	334.469	364.535	326.036	0.640816	0.491461	0.634452	0.766929	0.990069	1.29095				Eicosanoid metabolism	r1393	23.2419	1.20482	23.0394	0.750156	-0.0087142
'Glutathione Metabolism'	'GTHPm'	20.2057	31.5312	41.1136	31.8475	141.043	334.469	364.535	326.036	0.640816	0.491461	0.634452	0.766929	0.990069	1.29095				Steroid Metabolism	HSD3B2r	22.6925	372.607	19.4773	320.924	-0.141685
'Fatty acid oxidation'	'r0652'	18.8335	43.1437	0.0459067	8.83608	3722.33	3944.28	1762.61	1415.56	0.436529	410.255	2.13143	939.812	4.88267	0.00519538				Fatty acid activation	FACOAL224	22.4883	280.295	30.043	432.133	0.335942
'Fatty acid oxidation'	'r0639'	18.8335	43.1437	0.0459067	8.83608	3722.33	3944.28	1762.61	1415.56	0.436529	410.255	2.13143	939.812	4.88267	0.00519538				Fatty Acid Metabolism	PTE5x	22.4883	280.295	30.043	432.133	0.335942
'Tryptophan metabolism'	'r0718'	18.8335	43.1437	0.0459067	8.83608	3722.33	3944.28	1762.61	1415.56	0.436529	410.255	2.13143	939.812	4.88267	0.00519538				Transport, Peroxisomal	ADRNCOAtx	22.4883	280.295	30.043	432.133	0.335942
'Bile acid synthesis'	'r0720'	18.8335	43.1437	0.0459067	8.83608	3722.33	3944.28	1762.61	1415.56	0.436529	410.255	2.13143	939.812	4.88267	0.00519538				Pyrimidine Biosynthesis	CBPS	22.3036	166.512	21.5645	150.097	-0.033139
UN	'EX_pi(e)'	18.4332	101.021	-1464.22	402.525	287721	321340	190647	140792	0.182469	-0.0125891	0.045794	-0.0689934	0.250969	-3.63758				Glycolysis/Gluconeogenesis	G6PPer	22.3036	166.512	21.5645	150.097	-0.033139
'Steroid Metabolism'	'HSD3B2r'	18.3581	15.3253	8.52837	9.06707	228.578	123.916	64.3905	50.2797	1.19789	2.15259	2.0247	1.79698	1.69022	0.940587				Glycolysis/Gluconeogenesis	CBPPer	22.3036	166.512	21.5645	150.097	-0.033139
'Eicosanoid metabolism'	'r1393'	17.6672	14.8444	20.9517	17.9731	0.39818	0.446313	0.483302	0.387052	1.19016	0.843236	0.982984	0.708506	0.825925	1.16573				Transport, Endoplasmic Reticular	CBPter	22.3036	166.512	21.5645	150.097	-0.033139
'Pyruvate Metabolism'	'L_LACDcm'	17.3444	15.3215	6.6717	9.78802	154.084	139.556	25.4751	47.2256	1.13203	2.59969	1.772	2.29649	1.56533	0.681619				Fatty Acid Metabolism	PTE4x	21.8675	218.018	16.4498	105.036	-0.247751
'Folate Metabolism'	'FTHFL'	17.2803	15.2112	14.2706	23.6868	87.0587	75.8167	56.2161	268.575	1.13602	1.2109	0.729533	1.06591	0.642181	0.60247				Fatty acid oxidation	FAOXC16BRx	21.8675	218.018	16.4498	105.036	-0.247751
'Fatty acid activation'	'FACOAL160i'	17.1792	17.0398	15.8432	29.2981	84.1059	83.6349	65.4059	243.452	1.00818	1.08433	0.586359	1.07553	0.5816	0.540758				Triacylglycerol Synthesis	GPAM_hs	21.7639	235.071	28.1453	311.579	0.293214
'Folate Metabolism'	'FPGS2'	16.4609	15.3043	18.4472	10.0648	94.3086	86.3672	106.289	47.5299	1.07557	0.892327	1.63549	0.829631	1.52058	1.83284				Triacylglycerol Synthesis	AGPAT1	21.7639	235.071	28.1453	311.579	0.293214
'Folate Metabolism'	'FPGS3'	16.4609	15.3043	18.4472	10.0648	94.3086	86.3672	106.289	47.5299	1.07557	0.892327	1.63549	0.829631	1.52058	1.83284				Transport, Extracellular	GABAVESSEC	21.6729	168.976	21.1676	153.458	-0.0233164
'Folate Metabolism'	'FPGS'	16.4609	15.3043	18.4472	10.0648	94.3086	86.3672	106.289	47.5299	1.07557	0.892327	1.63549	0.829631	1.52058	1.83284				Steroid Metabolism	HSD3B3r	21.5976	347.547	17.3536	258.819	-0.196502
'Steroid Metabolism'	'HSD3B3r'	16.2445	19.307	8.28124	8.59391	220.938	215.817	64.7293	53.148	0.841375	1.9616	1.89023	2.33142	2.2466	0.963618				NAD Metabolism	RNMK	21.2192	185.74	28.9992	265.65	0.366649
'Folate Metabolism'	'FTHFLm'	15.8219	15.4742	38.4336	25.6437	88.8088	79.7976	56.7641	269.981	1.02247	0.41167	0.616992	0.402622	0.603432	1.49876				Fatty acid synthesis	r0309	21.0082	25.8704	26.0164	23.9713	0.238396
'Transport, Mitochondrial'	'7THFtm'	15.4624	13.2675	12.4376	21.5838	85.9368	74.9236	55.6519	269.033	1.16544	1.2432	0.71639	1.06672	0.614696	0.576246				Unassigned	FAOXC10C8x	20.7216	155.381	11.2666	58.7162	-0.45629
'Folate Metabolism'	'FPGS3m'	15.4624	13.2675	12.4376	21.5838	85.9368	74.9236	55.6519	269.033	1.16544	1.2432	0.71639	1.06672	0.614696	0.576246				Pyruvate Metabolism	GLYOX	20.3579	16.6996	16.6186	12.6426	-0.183681
'Folate Metabolism'	'FPGSm'	15.4624	13.2675	12.4376	21.5838	85.9368	74.9236	55.6519	269.033	1.16544	1.2432	0.71639	1.06672	0.614696	0.576246				Pyruvate Metabolism	LALDO	20.3579	16.6996	16.6186	12.6426	-0.183681
'Folate Metabolism'	'FPGS2m'	15.4624	13.2675	12.4376	21.5838	85.9368	74.9236	55.6519	269.033	1.16544	1.2432	0.71639	1.06672	0.614696	0.576246				Fatty Acid Metabolism	PTE3x	20.1263	158.229	13.4526	55.7839	-0.331593
'N-Glycan Biosynthesis'	'MM5ag'	14.5857	11.7489	12.815	13.8733	24.5122	18.317	23.6498	21.6289	1.24146	1.13817	1.05135	0.916805	0.846871	0.923719				Fatty Acid Metabolism	PTE2x	20.0645	171.425	20.9654	157.367	0.0448974
'N-Glycan Biosynthesis'	'M8MASNterg'	14.5857	11.7489	12.815	13.8733	24.5122	18.317	23.6498	21.6289	1.24146	1.13817	1.05135	0.916805	0.846871	0.923719				Transport, extracellular	GLU5SAtmc	19.2839	20.9091	19.5151	21.9172	0.011991
'N-Glycan Biosynthesis'	'DOLPMT4_Ler'	14.5543	9.38382	12.4189	14.391	50.5335	25.1024	34.0655	59.2146	1.551	1.17195	1.01135	0.75561	0.652063	0.862963				Urea cycle/amino group metabolism	G5SADs	19.2839	20.9091	19.5151	21.9172	0.011991
'N-Glycan Biosynthesis'	'DOLPMT3_Ler'	14.5543	9.38382	12.4189	14.391	50.5335	25.1024	34.0655	59.2146	1.551	1.17195	1.01135	0.75561	0.652063	0.862963				Squalene and cholesterol synthesis	r2420	18.5342	103.454	12.6913	56.0709	-0.315251
'N-Glycan Biosynthesis'	'DOLPMT2_Ler'	14.5543	9.38382	12.4189	14.391	50.5335	25.1024	34.0655	59.2146	1.551	1.17195	1.01135	0.75561	0.652063	0.862963				Transport, peroxisomal	r0173	17.8274	151.351	27.3232	290.727	0.532651
'N-Glycan Biosynthesis'	'DOLPGT1_Ler'	14.5543	9.38382	12.4189	14.391	50.5335	25.1024	34.0655	59.2146	1.551	1.17195	1.01135	0.75561	0.652063	0.862963				Folate Metabolism	FPGS9	17.0124	95.8742	18.3515	106.4	0.0787173
'N-Glycan Biosynthesis'	'DOLPMT1_Ler'	14.5543	9.38382	12.4189	14.391	50.5335	25.1024	34.0655	59.2146	1.551	1.17195	1.01135	0.75561	0.652063	0.862963				Folate Metabolism	FPGS8	17.0124	95.8742	18.3515	106.4	0.0787173
'N-Glycan Biosynthesis'	'DOLPGT2_Ler'	14.5543	9.38382	12.4189	14.391	50.5335	25.1024	34.0655	59.2146	1.551	1.17195	1.01135	0.75561	0.652063	0.862963				Folate Metabolism	FPGS7	17.0124	95.8742	18.3515	106.4	0.0787173
'N-Glycan Biosynthesis'	'DOLASNT_Ler'	14.5543	9.38382	12.4189	14.391	50.5335	25.1024	34.0655	59.2146	1.551	1.17195	1.01135	0.75561	0.652063	0.862963				Glycolysis/Gluconeogenesis	PGK	16.9061	86.3209	10.8118	39.0934	-0.360482
'N-Glycan Biosynthesis'	'DOLPGT3_Ler'	14.5543	9.38382	12.4189	14.391	50.5335	25.1024	34.0655	59.2146	1.551	1.17195	1.01135	0.75561	0.652063	0.862963				Fructose and Mannose Metabolism	SBTR	16.8044	51.9971	11.9378	21.1747	-0.289601
'N-Glycan Biosynthesis'	'DOLDPP_Ler'	14.5543	9.38382	12.4189	14.391	50.5335	25.1024	34.0655	59.2146	1.551	1.17195	1.01135	0.75561	0.652063	0.862963				Fructose and Mannose Metabolism	SBTD_D2	16.8044	51.9971	11.9378	21.1747	-0.289601
'N-Glycan Biosynthesis'	'BDMT_L'	14.5543	9.38382	12.4189	14.391	50.5335	25.1024	34.0655	59.2146	1.551	1.17195	1.01135	0.75561	0.652063	0.862963				Pyruvate Metabolism	L_LACDcm	16.6555	184.421	27.4378	464.619	0.647379
'N-Glycan Biosynthesis'	'G12MT1_L'	14.5543	9.38382	12.4189	14.391	50.5335	25.1024	34.0655	59.2146	1.551	1.17195	1.01135	0.75561	0.652063	0.862963				Folate Metabolism	FTHFL	16.5321	65.7318	22.9585	68.9639	0.388719
'N-Glycan Biosynthesis'	'G16MT_L'	14.5543	9.38382	12.4189	14.391	50.5335	25.1024	34.0655	59.2146	1.551	1.17195	1.01135	0.75561	0.652063	0.862963				Transport, Extracellular	SO4OXAtex2	16.1876	92.198	17.516	98.5296	0.0820677
'N-Glycan Biosynthesis'	'GLCNACPT_L'	14.5543	9.38382	12.4189	14.391	50.5335	25.1024	34.0655	59.2146	1.551	1.17195	1.01135	0.75561	0.652063	0.862963				Fatty acid elongation	FAS180COA	15.8807	12.4656	22.1055	17.8993	0.391976
'N-Glycan Biosynthesis'	'GLCNACT_L'	14.5543	9.38382	12.4189	14.391	50.5335	25.1024	34.0655	59.2146	1.551	1.17195	1.01135	0.75561	0.652063	0.862963				Transport, Mitochondrial	DHFtm	15.4345	77.4505	8.64196	26.3098	-0.44009
'N-Glycan Biosynthesis'	'G12MT2_L'	14.5543	9.38382	12.4189	14.391	50.5335	25.1024	34.0655	59.2146	1.551	1.17195	1.01135	0.75561	0.652063	0.862963				Transport, Mitochondrial	7DHFtm	15.4345	77.4505	8.64196	26.3098	-0.44009
'N-Glycan Biosynthesis'	'G13MT_L'	14.5543	9.38382	12.4189	14.391	50.5335	25.1024	34.0655	59.2146	1.551	1.17195	1.01135	0.75561	0.652063	0.862963				Folate Metabolism	FPGS5m	15.4345	77.4505	8.64196	26.3098	-0.44009
'ROS Detoxification'	'CATm'	14.3132	13.6583	10.1382	9.33311	76.5181	70.3294	43.459	30.4772	1.04795	1.41181	1.53359	1.34721	1.46342	1.08626				Folate Metabolism	FPGS4m	15.4345	77.4505	8.64196	26.3098	-0.44009
'Citric Acid Cycle'	'ACITL'	14.2847	5.8965	7.78432	35.0982	64.5233	12.2592	14.2131	404.599	2.42257	1.83506	0.406992	0.757484	0.168	0.221787				Folate Metabolism	FPGS6m	15.4345	77.4505	8.64196	26.3098	-0.44009
UN	'LDH_D'	14.0691	10.8971	20.9778	21.9194	1.10613	2.2869	0.349292	0.385044	1.29109	0.670665	0.641855	0.519457	0.497143	0.957043				Cholesterol Metabolism	GRTTx	15.387	4.23456	18.5473	2.00812	0.205389
'Valine, Leucine, and Isoleucine Metabolism'	'ACOAD8m'	13.9218	13.1948	14.3604	15.2713	2.26941	3.03391	1.24417	0.600782	1.0551	0.969459	0.91163	0.918836	0.864026	0.940349				Transport, Peroxisomal	FRDPtr	15.387	4.23456	18.5473	2.00812	0.205389
'Valine, Leucine, and Isoleucine Metabolism'	'MGCHrm'	13.9218	13.1948	14.3604	15.2713	2.26941	3.03391	1.24417	0.600782	1.0551	0.969459	0.91163	0.918836	0.864026	0.940349				Cholesterol Metabolism	DMATTx	15.387	4.23456	18.5473	2.00812	0.205389
'Valine, Leucine, and Isoleucine Metabolism'	'LEUTAm'	13.9218	13.1948	14.3604	15.2713	2.26941	3.03391	1.24417	0.600782	1.0551	0.969459	0.91163	0.918836	0.864026	0.940349				Cholesterol Metabolism	IPDDIx	15.387	4.23456	18.5473	2.00812	0.205389
'Valine, Leucine, and Isoleucine Metabolism'	'MCCCrm'	13.9218	13.1948	14.3604	15.2713	2.26941	3.03391	1.24417	0.600782	1.0551	0.969459	0.91163	0.918836	0.864026	0.940349				Transport, Peroxisomal	NMNS	15.1263	669.589	-1.32238	559.321	-0.912578
'Transport, Mitochondrial'	'LEUt5m'	13.9218	13.1948	14.3604	15.2713	2.26941	3.03391	1.24417	0.600782	1.0551	0.969459	0.91163	0.918836	0.864026	0.940349				N-Glycan Biosynthesis	DOLPMT4_Ler	15.016	59.6505	14.9175	63.5001	-0.00655865
'Citric Acid Cycle'	'ICDHxm'	13.6096	8.6366	10.8719	5.41466	79.775	32.741	58.0613	16.4764	1.5758	1.25182	2.51347	0.794399	1.59504	2.00786				N-Glycan Biosynthesis	DOLPMT3_Ler	15.016	59.6505	14.9175	63.5001	-0.00655865
'Fatty Acid Metabolism'	'PTE2x'	13.572	14.0043	11.5522	24.8666	75.2149	75.7785	50.4091	234.605	0.969129	1.17484	0.545791	1.21227	0.563177	0.464566				N-Glycan Biosynthesis	DOLPGT1_Ler	15.016	59.6505	14.9175	63.5001	-0.00655865
'Butanoate Metabolism'	'ACOAD1fm'	13.5507	16.1292	34.3793	32.2812	33.5782	34.5025	21.1835	27.0685	0.840132	0.394152	0.419769	0.469155	0.499646	1.06499				N-Glycan Biosynthesis	DOLPMT2_Ler	15.016	59.6505	14.9175	63.5001	-0.00655865
'Glycine, Serine, and Threonine Metabolism'	'GLYATm'	13.5213	10.2826	20.8058	21.6601	1.00781	2.13209	0.341497	0.35545	1.31497	0.649881	0.624249	0.494218	0.474725	0.960559				N-Glycan Biosynthesis	DOLPGT3_Ler	15.016	59.6505	14.9175	63.5001	-0.00655865
'Glycine, Serine, and Threonine Metabolism'	'AOBUTDsm'	13.5213	10.2826	20.8058	21.6601	1.00781	2.13209	0.341497	0.35545	1.31497	0.649881	0.624249	0.494218	0.474725	0.960559				N-Glycan Biosynthesis	DOLPGT2_Ler	15.016	59.6505	14.9175	63.5001	-0.00655865
'Transport, Mitochondrial'	'AACTtm'	13.5213	10.2826	20.8058	21.6601	1.00781	2.13209	0.341497	0.35545	1.31497	0.649881	0.624249	0.494218	0.474725	0.960559				N-Glycan Biosynthesis	DOLASNT_Ler	15.016	59.6505	14.9175	63.5001	-0.00655865
'Glycine, Serine, and Threonine Metabolism'	'AACTOOR'	13.5213	10.2826	20.8058	21.6601	1.00781	2.13209	0.341497	0.35545	1.31497	0.649881	0.624249	0.494218	0.474725	0.960559				N-Glycan Biosynthesis	DOLPMT1_Ler	15.016	59.6505	14.9175	63.5001	-0.00655865
'Transport, extracellular'	'GLU5SAtmc'	13.3513	13.7307	13.691	12.9738	0.503745	0.756745	0.560858	0.166561	0.972364	0.975185	1.02909	1.0029	1.05834	1.05528				N-Glycan Biosynthesis	DOLDPP_Ler	15.016	59.6505	14.9175	63.5001	-0.00655865
'Urea cycle/amino group metabolism'	'G5SADs'	13.3513	13.7307	13.691	12.9738	0.503745	0.756745	0.560858	0.166561	0.972364	0.975185	1.02909	1.0029	1.05834	1.05528				N-Glycan Biosynthesis	BDMT_L	15.016	59.6505	14.9175	63.5001	-0.00655865
'Unassigned'	'FAOXC10C8x'	13.2991	12.0791	14.7412	17.6518	65.4851	45.8943	71.4066	131.65	1.101	0.902171	0.75341	0.819412	0.684298	0.835108				N-Glycan Biosynthesis	G16MT_L	15.016	59.6505	14.9175	63.5001	-0.00655865
'Folate Metabolism'	'FPGS5'	13.0496	16.7862	13.9319	11.3418	66.3555	99.1118	68.3186	48.3608	0.777398	0.93667	1.15058	1.20488	1.48004	1.22837				N-Glycan Biosynthesis	G12MT1_L	15.016	59.6505	14.9175	63.5001	-0.00655865
'Folate Metabolism'	'FPGS6'	13.0496	16.7862	13.9319	11.3418	66.3555	99.1118	68.3186	48.3608	0.777398	0.93667	1.15058	1.20488	1.48004	1.22837				N-Glycan Biosynthesis	G13MT_L	15.016	59.6505	14.9175	63.5001	-0.00655865
'Folate Metabolism'	'FPGS4'	13.0496	16.7862	13.9319	11.3418	66.3555	99.1118	68.3186	48.3608	0.777398	0.93667	1.15058	1.20488	1.48004	1.22837				N-Glycan Biosynthesis	GLCNACPT_L	15.016	59.6505	14.9175	63.5001	-0.00655865
'Folate Metabolism'	'FPGS9'	12.793	12.4271	14.2253	11.3697	64.2151	57.3393	71.5393	49.2145	1.02944	0.899314	1.12519	0.873596	1.09301	1.25116				N-Glycan Biosynthesis	GLCNACT_L	15.016	59.6505	14.9175	63.5001	-0.00655865
'Folate Metabolism'	'FPGS8'	12.793	12.4271	14.2253	11.3697	64.2151	57.3393	71.5393	49.2145	1.02944	0.899314	1.12519	0.873596	1.09301	1.25116				N-Glycan Biosynthesis	G12MT2_L	15.016	59.6505	14.9175	63.5001	-0.00655865
'Folate Metabolism'	'FPGS7'	12.793	12.4271	14.2253	11.3697	64.2151	57.3393	71.5393	49.2145	1.02944	0.899314	1.12519	0.873596	1.09301	1.25116				Unassigned	EX_urea(e)	15.0089	4.93902	13.5428	4.59208	-0.0976773
'Fatty Acid Metabolism'	'PTE3x'	12.6668	10.2527	10.8871	18.7034	52.5429	37.7012	43.3997	154.791	1.23547	1.16347	0.677244	0.941725	0.548169	0.58209				ROS Detoxification	CATm	14.9659	65.891	18.4063	83.1362	0.229882
'Fatty Acid Metabolism'	'PTE4x'	12.6308	12.4045	15.9127	16.0636	67.4449	71.7397	92.1068	86.1233	1.01825	0.793758	0.786304	0.779533	0.772212	0.990608				Folate Metabolism	FPGS5	14.5657	76.3887	20.5604	116.76	0.41156
'Fatty acid oxidation'	'FAOXC16BRx'	12.6308	12.4045	15.9127	16.0636	67.4449	71.7397	92.1068	86.1233	1.01825	0.793758	0.786304	0.779533	0.772212	0.990608				Folate Metabolism	FPGS6	14.5657	76.3887	20.5604	116.76	0.41156
'Fatty acid activation'	'FAOXC161802m'	11.9768	13.9793	34.8778	33.9165	14.1734	18.7998	12.5201	14.36	0.856753	0.343394	0.353127	0.400809	0.412169	1.02834				Folate Metabolism	FPGS4	14.5657	76.3887	20.5604	116.76	0.41156
'Transport, Mitochondrial'	'DHFtm'	11.2186	11.5246	9.85252	19.0003	38.8304	46.8214	38.9026	118.603	0.973449	1.13865	0.590444	1.16971	0.606548	0.518546				Transport, Endoplasmic Reticular	MANter	14.1646	27.2695	13.6476	23.8187	-0.0364984
'Transport, Mitochondrial'	'7DHFtm'	11.2186	11.5246	9.85252	19.0003	38.8304	46.8214	38.9026	118.603	0.973449	1.13865	0.590444	1.16971	0.606548	0.518546				N-Glycan Biosynthesis	MM8Ber	14.1646	27.2695	13.6476	23.8187	-0.0364984
'Folate Metabolism'	'FPGS6m'	11.2186	11.5246	9.85252	19.0003	38.8304	46.8214	38.9026	118.603	0.973449	1.13865	0.590444	1.16971	0.606548	0.518546				N-Glycan Biosynthesis	M7MASNBterg	14.1646	27.2695	13.6476	23.8187	-0.0364984
'Folate Metabolism'	'FPGS5m'	11.2186	11.5246	9.85252	19.0003	38.8304	46.8214	38.9026	118.603	0.973449	1.13865	0.590444	1.16971	0.606548	0.518546				Valine, Leucine, and Isoleucine Metabolism	ACOAD8m	14.1061	2.10325	14.9093	0.884273	0.0569396
'Folate Metabolism'	'FPGS4m'	11.2186	11.5246	9.85252	19.0003	38.8304	46.8214	38.9026	118.603	0.973449	1.13865	0.590444	1.16971	0.606548	0.518546				Valine, Leucine, and Isoleucine Metabolism	LEUTAm	14.1061	2.10325	14.9093	0.884273	0.0569396
'N-Glycan Biosynthesis'	'DOLPMT1_Uer'	11.1218	16.461	11.6455	12.9399	35.3348	48.9678	44.0981	46.0017	0.675645	0.955034	0.859501	1.41351	1.27212	0.899969				Valine, Leucine, and Isoleucine Metabolism	MGCHrm	14.1061	2.10325	14.9093	0.884273	0.0569396
'N-Glycan Biosynthesis'	'DOLPGT3_Uer'	11.1218	16.461	11.6455	12.9399	35.3348	48.9678	44.0981	46.0017	0.675645	0.955034	0.859501	1.41351	1.27212	0.899969				Transport, Mitochondrial	LEUt5m	14.1061	2.10325	14.9093	0.884273	0.0569396
'N-Glycan Biosynthesis'	'DOLPMT2_Uer'	11.1218	16.461	11.6455	12.9399	35.3348	48.9678	44.0981	46.0017	0.675645	0.955034	0.859501	1.41351	1.27212	0.899969				Valine, Leucine, and Isoleucine Metabolism	MCCCrm	14.1061	2.10325	14.9093	0.884273	0.0569396
'N-Glycan Biosynthesis'	'DOLPMT4_Uer'	11.1218	16.461	11.6455	12.9399	35.3348	48.9678	44.0981	46.0017	0.675645	0.955034	0.859501	1.41351	1.27212	0.899969				Fatty acid elongation	FAS140COA	14.0173	44.6122	10.6548	30.2869	-0.239885
'N-Glycan Biosynthesis'	'DOLPMT3_Uer'	11.1218	16.461	11.6455	12.9399	35.3348	48.9678	44.0981	46.0017	0.675645	0.955034	0.859501	1.41351	1.27212	0.899969				Fatty acid elongation	FAS120COA	14.0173	44.6122	10.6548	30.2869	-0.239885
'N-Glycan Biosynthesis'	'DOLPGT2_Uer'	11.1218	16.461	11.6455	12.9399	35.3348	48.9678	44.0981	46.0017	0.675645	0.955034	0.859501	1.41351	1.27212	0.899969				Glycolysis/Gluconeogenesis	FBA	13.9619	46.7124	11.5699	22.5043	-0.171322
'N-Glycan Biosynthesis'	'DOLPGT1_Uer'	11.1218	16.461	11.6455	12.9399	35.3348	48.9678	44.0981	46.0017	0.675645	0.955034	0.859501	1.41351	1.27212	0.899969				Glycolysis/Gluconeogenesis	PFK	13.9619	46.7124	11.5699	22.5043	-0.171322
'N-Glycan Biosynthesis'	'DOLASNT_Uer'	11.1218	16.461	11.6455	12.9399	35.3348	48.9678	44.0981	46.0017	0.675645	0.955034	0.859501	1.41351	1.27212	0.899969				Citric Acid Cycle	ICDHxm	13.4528	104.925	5.74193	21.0965	-0.573181
'N-Glycan Biosynthesis'	'DOLDPP_Uer'	11.1218	16.461	11.6455	12.9399	35.3348	48.9678	44.0981	46.0017	0.675645	0.955034	0.859501	1.41351	1.27212	0.899969				Folate Metabolism	FPGS2	13.3473	68.9515	16.3109	88.4526	0.222041
'N-Glycan Biosynthesis'	'G12MT1_U'	11.1218	16.461	11.6455	12.9399	35.3348	48.9678	44.0981	46.0017	0.675645	0.955034	0.859501	1.41351	1.27212	0.899969				Folate Metabolism	FPGS3	13.3473	68.9515	16.3109	88.4526	0.222041
'N-Glycan Biosynthesis'	'G12MT2_U'	11.1218	16.461	11.6455	12.9399	35.3348	48.9678	44.0981	46.0017	0.675645	0.955034	0.859501	1.41351	1.27212	0.899969				Folate Metabolism	FPGS	13.3473	68.9515	16.3109	88.4526	0.222041
'N-Glycan Biosynthesis'	'BDMT_U'	11.1218	16.461	11.6455	12.9399	35.3348	48.9678	44.0981	46.0017	0.675645	0.955034	0.859501	1.41351	1.27212	0.899969				N-Glycan Biosynthesis	M8MASNterg	12.85	22.5817	15.3592	29.2294	0.19527
'N-Glycan Biosynthesis'	'G16MT_U'	11.1218	16.461	11.6455	12.9399	35.3348	48.9678	44.0981	46.0017	0.675645	0.955034	0.859501	1.41351	1.27212	0.899969				N-Glycan Biosynthesis	MM5ag	12.85	22.5817	15.3592	29.2294	0.19527
'N-Glycan Biosynthesis'	'G13MT_U'	11.1218	16.461	11.6455	12.9399	35.3348	48.9678	44.0981	46.0017	0.675645	0.955034	0.859501	1.41351	1.27212	0.899969				Transport, Mitochondrial	7THFtm	12.7645	63.1068	14.2862	64.6463	0.119211
'N-Glycan Biosynthesis'	'GLCNACPT_U'	11.1218	16.461	11.6455	12.9399	35.3348	48.9678	44.0981	46.0017	0.675645	0.955034	0.859501	1.41351	1.27212	0.899969				Folate Metabolism	FPGS3m	12.7645	63.1068	14.2862	64.6463	0.119211
'N-Glycan Biosynthesis'	'GLCNACT_U'	11.1218	16.461	11.6455	12.9399	35.3348	48.9678	44.0981	46.0017	0.675645	0.955034	0.859501	1.41351	1.27212	0.899969				Folate Metabolism	FPGSm	12.7645	63.1068	14.2862	64.6463	0.119211
'Transport, Endoplasmic Reticular'	'MANter'	11.0904	14.096	11.2493	13.4575	15.4318	22.9771	15.3405	23.0131	0.786778	0.985873	0.824103	1.25305	1.04744	0.835912				Folate Metabolism	FPGS2m	12.7645	63.1068	14.2862	64.6463	0.119211
'N-Glycan Biosynthesis'	'MM8Ber'	11.0904	14.096	11.2493	13.4575	15.4318	22.9771	15.3405	23.0131	0.786778	0.985873	0.824103	1.25305	1.04744	0.835912				N-Glycan Biosynthesis	DOLPMT1_Uer	11.9986	39.3422	14.0893	43.677	0.174247
'N-Glycan Biosynthesis'	'M7MASNBterg'	11.0904	14.096	11.2493	13.4575	15.4318	22.9771	15.3405	23.0131	0.786778	0.985873	0.824103	1.25305	1.04744	0.835912				N-Glycan Biosynthesis	DOLPMT2_Uer	11.9986	39.3422	14.0893	43.677	0.174247
'Glycolysis/Gluconeogenesis'	'TPI'	10.854	12.0909	14.0051	13.0097	1.49988	2.06185	0.787424	0.613314	0.897695	0.775003	0.834296	0.863325	0.929375	1.07651				N-Glycan Biosynthesis	DOLPGT3_Uer	11.9986	39.3422	14.0893	43.677	0.174247
'Pyruvate Metabolism'	'GLYOX'	10.7939	7.994	18.9608	4.90439	4.27421	4.83309	1.63257	7.66504	1.35024	0.569273	2.20085	0.421607	1.62997	3.86608				N-Glycan Biosynthesis	DOLPMT4_Uer	11.9986	39.3422	14.0893	43.677	0.174247
'Pyruvate Metabolism'	'LALDO'	10.7939	7.994	18.9608	4.90439	4.27421	4.83309	1.63257	7.66504	1.35024	0.569273	2.20085	0.421607	1.62997	3.86608				N-Glycan Biosynthesis	G12MT1_U	11.9986	39.3422	14.0893	43.677	0.174247
'Cholesterol Metabolism'	'ICDHyrm'	10.626	6.63328	9.74401	6.81583	52.1021	21.016	44.3347	27.4852	1.60193	1.09052	1.55902	0.680755	0.973217	1.42961				N-Glycan Biosynthesis	DOLASNT_Uer	11.9986	39.3422	14.0893	43.677	0.174247
'Cholesterol Metabolism'	'DHCR72r'	10.4584	10.6479	11.7504	12.0438	0.0176505	0.0376415	0.00333648	0.00238741	0.982204	0.890045	0.868362	0.906171	0.884095	0.975639				N-Glycan Biosynthesis	DOLPMT3_Uer	11.9986	39.3422	14.0893	43.677	0.174247
'Fatty acid oxidation'	'r1380'	10.4584	10.6479	11.7504	12.0438	0.0176505	0.0376415	0.00333648	0.00238741	0.982204	0.890045	0.868362	0.906171	0.884095	0.975639				N-Glycan Biosynthesis	DOLDPP_Uer	11.9986	39.3422	14.0893	43.677	0.174247
'Cholesterol Metabolism'	'C14STRr'	10.4584	10.6479	11.7504	12.0438	0.0176505	0.0376415	0.00333648	0.00238741	0.982204	0.890045	0.868362	0.906171	0.884095	0.975639				N-Glycan Biosynthesis	DOLPGT1_Uer	11.9986	39.3422	14.0893	43.677	0.174247
'Cholesterol Metabolism'	'C3STKR2r'	10.4584	10.6479	11.7504	12.0438	0.0176505	0.0376415	0.00333648	0.00238741	0.982204	0.890045	0.868362	0.906171	0.884095	0.975639				N-Glycan Biosynthesis	DOLPGT2_Uer	11.9986	39.3422	14.0893	43.677	0.174247
'Cholesterol Metabolism'	'SQLSr'	10.4584	10.6479	11.7504	12.0438	0.0176505	0.0376415	0.00333648	0.00238741	0.982204	0.890045	0.868362	0.906171	0.884095	0.975639				N-Glycan Biosynthesis	G12MT2_U	11.9986	39.3422	14.0893	43.677	0.174247
'Cholesterol Metabolism'	'LNSTLSr'	10.4584	10.6479	11.7504	12.0438	0.0176505	0.0376415	0.00333648	0.00238741	0.982204	0.890045	0.868362	0.906171	0.884095	0.975639				N-Glycan Biosynthesis	BDMT_U	11.9986	39.3422	14.0893	43.677	0.174247
'Cholesterol Metabolism'	'LNS14DMr'	10.4584	10.6479	11.7504	12.0438	0.0176505	0.0376415	0.00333648	0.00238741	0.982204	0.890045	0.868362	0.906171	0.884095	0.975639				N-Glycan Biosynthesis	G16MT_U	11.9986	39.3422	14.0893	43.677	0.174247
'Cholesterol Metabolism'	'C4STMO2r'	10.4584	10.6479	11.7504	12.0438	0.0176505	0.0376415	0.00333648	0.00238741	0.982204	0.890045	0.868362	0.906171	0.884095	0.975639				N-Glycan Biosynthesis	G13MT_U	11.9986	39.3422	14.0893	43.677	0.174247
'Cholesterol Metabolism'	'SQLEr'	10.4584	10.6479	11.7504	12.0438	0.0176505	0.0376415	0.00333648	0.00238741	0.982204	0.890045	0.868362	0.906171	0.884095	0.975639				N-Glycan Biosynthesis	GLCNACPT_U	11.9986	39.3422	14.0893	43.677	0.174247
'Cholesterol Metabolism'	'EBP2r'	10.4584	10.6479	11.7504	12.0438	0.0176505	0.0376415	0.00333648	0.00238741	0.982204	0.890045	0.868362	0.906171	0.884095	0.975639				N-Glycan Biosynthesis	GLCNACT_U	11.9986	39.3422	14.0893	43.677	0.174247
'Valine, Leucine, and Isoleucine Metabolism'	'LSTO2r'	10.4584	10.6479	11.7504	12.0438	0.0176505	0.0376415	0.00333648	0.00238741	0.982204	0.890045	0.868362	0.906171	0.884095	0.975639				Folate Metabolism	FPGS9m	11.9202	52.3524	8.33198	25.8887	-0.301022
'Cholesterol Metabolism'	'C3STDH1Pr'	10.4584	10.6479	11.7504	12.0438	0.0176505	0.0376415	0.00333648	0.00238741	0.982204	0.890045	0.868362	0.906171	0.884095	0.975639				Folate Metabolism	FPGS8m	11.9202	52.3524	8.33198	25.8887	-0.301022
'Cholesterol Metabolism'	'C4STMO1r'	10.4584	10.6479	11.7504	12.0438	0.0176505	0.0376415	0.00333648	0.00238741	0.982204	0.890045	0.868362	0.906171	0.884095	0.975639				Folate Metabolism	FPGS7m	11.9202	52.3524	8.33198	25.8887	-0.301022
'Folate Metabolism'	'FPGS9m'	10.4012	21.4356	13.6179	18.5162	41.2606	137.716	56.9457	109.856	0.485231	0.763793	0.561737	1.57408	1.15767	0.735457				Transport, Mitochondrial	10FTHF7GLUtm	11.9202	52.3524	8.33198	25.8887	-0.301022
'Folate Metabolism'	'FPGS7m'	10.4012	21.4356	13.6179	18.5162	41.2606	137.716	56.9457	109.856	0.485231	0.763793	0.561737	1.57408	1.15767	0.735457				Transport, Mitochondrial	HMGCOAtm	10.998	1174.14	-4.38781	895.82	-0.601037
'Folate Metabolism'	'FPGS8m'	10.4012	21.4356	13.6179	18.5162	41.2606	137.716	56.9457	109.856	0.485231	0.763793	0.561737	1.57408	1.15767	0.735457				N-Glycan Biosynthesis	MM7B2g	10.9772	24.4067	10.1087	20.7308	-0.0791202
'Transport, Mitochondrial'	'10FTHF7GLUtm'	10.4012	21.4356	13.6179	18.5162	41.2606	137.716	56.9457	109.856	0.485231	0.763793	0.561737	1.57408	1.15767	0.735457				Lysine Metabolism	AATAi	10.6994	9.24966	6.4027	8.01019	-0.401586
'Fatty acid elongation'	'FAS180COA'	10.3007	9.45422	28.9653	27.1165	8.36653	8.09038	9.23311	10.6289	1.08953	0.355622	0.379868	0.326398	0.348652	1.06818				Lysine Metabolism	2OXOADOXm	10.6994	9.24966	6.4027	8.01019	-0.401586
'Valine, Leucine, and Isoleucine Metabolism'	'OCOAT1m'	10.1491	10.7524	-4.16264	12.6091	7.7638	10.3627	3.41738	5.3778	0.943888	-2.43814	0.804902	-2.58309	0.852751	-0.330129				Tryptophan metabolism	2OXOADPTm	10.6994	9.24966	6.4027	8.01019	-0.401586
'N-Glycan Biosynthesis'	'MM6bg'	10.0908	6.50407	8.19086	9.55558	21.0655	8.82879	18.9393	17.1668	1.55146	1.23196	1.05601	0.794065	0.680657	0.857181				Urea cycle/amino group metabolism	ARGN	10.6814	12.6251	11.1599	6.95321	0.044797
'Fatty acid elongation'	'FAS140COA'	10.0237	9.58986	10.9366	32.6264	21.2462	20.0318	30.7786	66.9012	1.04524	0.916531	0.307227	0.87686	0.293929	0.335207				Fatty acid elongation	FAS160COA	10.6126	38.0326	8.0011	23.9114	-0.246077
'Fatty acid elongation'	'FAS120COA'	10.0237	9.58986	10.9366	32.6264	21.2462	20.0318	30.7786	66.9012	1.04524	0.916531	0.307227	0.87686	0.293929	0.335207				Cholesterol Metabolism	ICDHyrm	10.0947	63.3811	5.00845	15.0002	-0.503851
UN	'EX_chsterol(e)'	9.72961	9.90232	0	0	0.0159184	0.0359344	0	0	0.982559	#DIV/0!	#DIV/0!	#DIV/0!	#DIV/0!	#DIV/0!				Tyrosine metabolism	r0425	9.86625	58.5989	7.69044	42.9264	-0.220531
'Eicosanoid metabolism'	'r0924'	9.72961	9.90232	-1.37605e-12	-5.06254e-12	0.0159184	0.0359344	1.65424e-24	2.07239e-24	0.982559	-7.07069e+12	-1.92188e+12	-7.1962e+12	-1.956e+12	0.27181				Fatty acid oxidation	r0083	9.86625	58.5989	7.69044	42.9264	-0.220531
'Fatty acid synthesis'	'r0309'	9.1619	9.97202	33.1673	32.3288	10.737	14.1654	12.0411	13.9809	0.918761	0.276233	0.283398	0.300658	0.308457	1.02594				R Group Synthesis	ARTPLM1m	9.84051	8.0977	17.4088	17.4543	0.769091
'Alanine and Aspartate Metabolism'	'ASNS1'	9.04434	9.30139	0.229582	0.293047	0.231164	0.347263	0.026738	0.05279	0.972364	39.3948	30.8631	40.5145	31.7403	0.78343				Carnitine shuttle	RTOTALCRNCPT2	9.84051	8.0977	17.4088	17.4543	0.769091
'Fatty acid oxidation'	'FAOXC4C2m'	8.49397	6.90098	5.73452	6.6402	21.4066	16.6384	11.2826	14.4587	1.23084	1.4812	1.27917	1.20341	1.03927	0.863606				Carnitine shuttle	RTOTALCRNt	9.84051	8.0977	17.4088	17.4543	0.769091
'Tyrosine metabolism'	'r0425'	8.19546	8.59361	5.60461	7.5372	31.4736	37.3184	8.5026	24.7102	0.95367	1.46227	1.08733	1.53331	1.14016	0.743593				Carnitine shuttle	RTOTALCRNCPT1	9.84051	8.0977	17.4088	17.4543	0.769091
'Fatty acid oxidation'	'r0083'	8.19546	8.59361	5.60461	7.5372	31.4736	37.3184	8.5026	24.7102	0.95367	1.46227	1.08733	1.53331	1.14016	0.743593				N-Glycan Biosynthesis	MM5bg	9.75916	22.7114	10.5227	21.9855	0.0782399
'N-Glycan Biosynthesis'	'MM8Ag'	8.18181	7.72612	10.8281	7.35234	11.5109	14.4237	22.9163	10.2586	1.05898	0.755607	1.11282	0.713523	1.05084	1.47274				N-Glycan Biosynthesis	MM6bg	9.61353	19.5254	12.2644	28.5314	0.27574
'Glutamate metabolism'	'ALATA_L'	8.11815	9.76544	34.5217	35.0141	24.2718	28.9748	411.748	293.851	0.831314	0.235161	0.231854	0.282879	0.2789	0.985936				Valine, Leucine, and Isoleucine Metabolism	MMMm	9.50632	14.0221	12.4694	15.282	0.311699
'Valine, Leucine, and Isoleucine Metabolism'	'MMMm'	7.96308	7.3795	6.36408	19.3789	6.45943	6.95819	3.16171	5.04846	1.07908	1.25125	0.410915	1.15955	0.3808	0.328402				Transport, extracellular	r2388	9.42649	57.304	5.64126	24.5552	-0.401552
UN	'EX_nh4(e)'	7.50366	7.7262	2.38847	3.98881	24.6207	28.0674	3.58039	8.66592	0.971196	3.14162	1.88118	3.23479	1.93697	0.598792				Transport, extracellular	r2384	9.1077	56.6472	7.05001	35.5481	-0.225928
'N-Glycan Biosynthesis'	'MM5bg'	7.27404	8.19107	6.25643	8.07859	11.2444	12.3452	7.41446	12.127	0.888045	1.16265	0.90041	1.30923	1.01392	0.774445				Transport, Peroxisomal	PMTCOAtx	9.00857	237.461	2.67416	218.418	-0.703154
'Glycolysis/Gluconeogenesis'	'FBA'	6.82293	7.39761	7.33402	8.09334	6.3934	7.06799	9.03612	8.45382	0.922315	0.930312	0.84303	1.00867	0.914037	0.90618				Fructose and Mannose Metabolism	FBA2	9.00114	39.5641	4.89204	12.9546	-0.456509
'Glycolysis/Gluconeogenesis'	'PFK'	6.82293	7.39761	7.33402	8.09334	6.3934	7.06799	9.03612	8.45382	0.922315	0.930312	0.84303	1.00867	0.914037	0.90618				Fructose and Mannose Metabolism	TRIOK	9.00114	39.5641	4.89204	12.9546	-0.456509
'Transport, Mitochondrial'	'HMGCOAtm'	6.76049	-21.6652	-32.7165	-19.2538	1129.35	648.876	528.29	1128.54	-0.312044	-0.206639	-0.351124	0.66221	1.12524	1.69922				Fructose and Mannose Metabolism	KHK	9.00114	39.5641	4.89204	12.9546	-0.456509
'Fatty acid elongation'	'FAS160COA'	6.73529	5.87355	9.32135	30.7135	15.2448	12.1659	28.2145	66.4257	1.14672	0.722566	0.219294	0.630118	0.191237	0.303494				R Group Synthesis	RTOT3	8.88295	8.10087	16.265	17.5029	0.831039
'Fructose and Mannose Metabolism'	'SBTR'	6.67428	7.92785	8.62366	6.36575	6.53555	7.30745	8.63216	8.49429	0.841878	0.773949	1.04847	0.919313	1.24539	1.3547				N-Glycan Biosynthesis	MM8Ag	8.58958	17.5094	10.5035	26.1955	0.222815
'Fructose and Mannose Metabolism'	'SBTD_D2'	6.67428	7.92785	8.62366	6.36575	6.53555	7.30745	8.63216	8.49429	0.841878	0.773949	1.04847	0.919313	1.24539	1.3547				Tryptophan metabolism	GLUTCOADHm	8.44069	10.7368	5.42458	8.21033	-0.357331
'Tetrahydrobiopterin'	'DHPR'	6.47948	7.24977	5.23398	5.02685	0.732798	1.41593	0.356695	0.275024	0.89375	1.23796	1.28897	1.38513	1.44221	1.0412				Glutamate metabolism	GLUDC	8.09537	40.1865	12.7012	67.4678	0.568943
'Tetrahydrobiopterin'	'THBPT4ACAMDASE'	6.47948	7.24977	5.23398	5.02685	0.732798	1.41593	0.356695	0.275024	0.89375	1.23796	1.28897	1.38513	1.44221	1.0412				Fructose and Mannose Metabolism	HEX7	7.80327	33.9323	7.04579	20.0418	-0.0970719
'Tyr, Phe, Trp Biosynthesis'	'PHETHPTOX2'	6.42345	7.20969	5.97291	5.64908	0.731521	1.41214	0.354707	0.264405	0.890947	1.07543	1.13708	1.20706	1.27626	1.05732				Cholesterol Metabolism	DHCR72r	7.69351	1.05864	9.27367	0.50203	0.205389
'N-Glycan Biosynthesis'	'MM7Cbg'	6.4039	4.02276	1.9869	6.52094	17.7622	6.70729	1.45287	14.7482	1.59192	3.22306	0.982052	2.02464	0.616899	0.304696				Fatty acid oxidation	r1380	7.69351	1.05864	9.27367	0.50203	0.205389
'N-Glycan Biosynthesis'	'MM8Cg'	6.4039	4.02276	1.9869	6.52094	17.7622	6.70729	1.45287	14.7482	1.59192	3.22306	0.982052	2.02464	0.616899	0.304696				Valine, Leucine, and Isoleucine Metabolism	LSTO2r	7.69351	1.05864	9.27367	0.50203	0.205389
'Valine, Leucine, and Isoleucine Metabolism'	'PPCOACm'	6.16488	5.85721	5.29874	18.4217	5.80061	6.38479	2.93765	4.81302	1.05253	1.16346	0.334653	1.1054	0.317952	0.287636				Cholesterol Metabolism	EBP2r	7.69351	1.05864	9.27367	0.50203	0.205389
'N-Glycan Biosynthesis'	'MM7B2g'	6.14075	8.98057	8.51059	8.99042	7.54747	17.7956	13.4879	19.1904	0.683783	0.721543	0.683033	1.05522	0.998903	0.946628				Cholesterol Metabolism	LNSTLSr	7.69351	1.05864	9.27367	0.50203	0.205389
'Transport, extracellular'	'udpgaltc'	5.10204	5.31172	3.01287	5.21399	0.428436	0.285408	0.0190186	0.354921	0.960524	1.69341	0.978529	1.76301	1.01874	0.577844				Cholesterol Metabolism	SQLEr	7.69351	1.05864	9.27367	0.50203	0.205389
'N-Glycan Biosynthesis'	'MM7B1g'	4.94965	5.11542	2.73874	4.46712	10.1234	10.0063	2.87826	8.24722	0.967595	1.80727	1.10802	1.8678	1.14513	0.613088				Cholesterol Metabolism	SQLSr	7.69351	1.05864	9.27367	0.50203	0.205389
'N-Glycan Biosynthesis'	'MM6B1ag'	4.94965	5.11542	2.73874	4.46712	10.1234	10.0063	2.87826	8.24722	0.967595	1.80727	1.10802	1.8678	1.14513	0.613088				Cholesterol Metabolism	C14STRr	7.69351	1.05864	9.27367	0.50203	0.205389
'Lysine Metabolism'	'AATAi'	4.78136	7.40135	1.64731	1.93364	4.28034	8.56759	0.806938	0.739517	0.646011	2.90252	2.47273	4.49298	3.82769	0.851926				Cholesterol Metabolism	C3STKR2r	7.69351	1.05864	9.27367	0.50203	0.205389
'Tryptophan metabolism'	'2OXOADPTm'	4.78136	7.40135	1.64731	1.93364	4.28034	8.56759	0.806938	0.739517	0.646011	2.90252	2.47273	4.49298	3.82769	0.851926				Cholesterol Metabolism	C4STMO2r	7.69351	1.05864	9.27367	0.50203	0.205389
'Lysine Metabolism'	'2OXOADOXm'	4.78136	7.40135	1.64731	1.93364	4.28034	8.56759	0.806938	0.739517	0.646011	2.90252	2.47273	4.49298	3.82769	0.851926				Cholesterol Metabolism	LNS14DMr	7.69351	1.05864	9.27367	0.50203	0.205389
'Sphingolipid Metabolism'	'3DSPHR'	4.70178	4.97947	4.57833	3.32619	2.25759	2.28909	1.6755	1.02671	0.944231	1.02696	1.41356	1.08762	1.49705	1.37645				Cholesterol Metabolism	C4STMO1r	7.69351	1.05864	9.27367	0.50203	0.205389
'Sphingolipid Metabolism'	'SERPT'	4.70178	4.97947	4.57833	3.32619	2.25759	2.28909	1.6755	1.02671	0.944231	1.02696	1.41356	1.08762	1.49705	1.37645				Cholesterol Metabolism	C3STDH1Pr	7.69351	1.05864	9.27367	0.50203	0.205389
'Sphingolipid Metabolism'	'DSAT'	4.70178	4.97947	4.57833	3.32619	2.25759	2.28909	1.6755	1.02671	0.944231	1.02696	1.41356	1.08762	1.49705	1.37645				Carnitine shuttle	CSNAT3x	7.05561	1.05572	8.63763	0.501935	0.224223
'N-Glycan Biosynthesis'	'MM6ag'	4.49489	5.24481	4.62416	4.3177	7.70592	12.8043	6.81163	6.87656	0.857018	0.972045	1.04104	1.13422	1.21472	1.07098				Transport, Peroxisomal	CRNCAR3tp	7.05561	1.05572	8.63763	0.501935	0.224223
'N-Glycan Biosynthesis'	'MM7Ag'	4.49489	5.24481	4.62416	4.3177	7.70592	12.8043	6.81163	6.87656	0.857018	0.972045	1.04104	1.13422	1.21472	1.07098				Carnitine shuttle	PCRNtm	7.05561	1.05572	8.63763	0.501935	0.224223
'Glycolysis/Gluconeogenesis'	'PGI'	4.30046	4.09136	4.55017	6.79926	6.5835	6.72601	8.3975	8.74453	1.05111	0.945121	0.632489	0.899166	0.601736	0.669215				Carnitine shuttle	CSNAT2m	7.05561	1.05572	8.63763	0.501935	0.224223
'Fatty acid elongation'	'DESAT18_4'	4.2772	3.04434	7.91009	7.52408	4.43088	2.65721	23.4457	18.762	1.40497	0.540727	0.568468	0.384868	0.404612	1.0513				Taurine and hypotaurine metabolism	TAURtcx	7.05561	1.05572	8.63763	0.501935	0.224223
'Fructose and Mannose Metabolism'	'FBA2'	4.15181	4.62159	5.83981	5.07167	6.10837	7.40119	9.15485	8.15251	0.898351	0.71095	0.818628	0.791394	0.911256	1.15146				Bile Acid Biosynthesis	AKR1C42	7.05561	1.05572	8.63763	0.501935	0.224223
'Fructose and Mannose Metabolism'	'TRIOK'	4.15181	4.62159	5.83981	5.07167	6.10837	7.40119	9.15485	8.15251	0.898351	0.71095	0.818628	0.791394	0.911256	1.15146				Unassigned	EX_tchola(e)	7.05561	1.05572	8.63763	0.501935	0.224223
'Fructose and Mannose Metabolism'	'KHK'	4.15181	4.62159	5.83981	5.07167	6.10837	7.40119	9.15485	8.15251	0.898351	0.71095	0.818628	0.791394	0.911256	1.15146				Bile Acid Biosynthesis	BAAT2x	7.05561	1.05572	8.63763	0.501935	0.224223
'Transport, Extracellular'	'SPHS1Pte'	4.13578	4.3974	3.99794	2.77619	2.26011	2.30546	1.68024	1.02771	0.940507	1.03448	1.48973	1.09992	1.58397	1.44008				Transport, Peroxisomal	THCHOLSTOICtm	7.05561	1.05572	8.63763	0.501935	0.224223
UN	'EX_sphs1p(e)'	4.13578	4.3974	3.99794	2.77619	2.26011	2.30546	1.68024	1.02771	0.940507	1.03448	1.48973	1.09992	1.58397	1.44008				Nucleotides	RE2626M	7.05561	1.05572	8.63763	0.501935	0.224223
'Sphingolipid Metabolism'	'ASAH1'	4.13578	4.3974	3.99794	2.77619	2.26011	2.30546	1.68024	1.02771	0.940507	1.03448	1.48973	1.09992	1.58397	1.44008				Miscellaneous	r1025	7.05561	1.05572	8.63763	0.501935	0.224223
'Valine, Leucine, and Isoleucine Metabolism'	'ACACT10m'	3.96074	4.07766	2.71541	4.64649	2.92171	2.87896	1.84899	3.41418	0.971327	1.45862	0.852417	1.50167	0.877579	0.584401				Bile Acid Biosynthesis	AKR1D2	7.05561	1.05572	8.63763	0.501935	0.224223
'Valine, Leucine, and Isoleucine Metabolism'	'HACD9m'	3.96074	4.07766	2.71541	4.64649	2.92171	2.87896	1.84899	3.41418	0.971327	1.45862	0.852417	1.50167	0.877579	0.584401				Bile Acid Biosynthesis	HSD17B4x	7.05561	1.05572	8.63763	0.501935	0.224223
'Valine, Leucine, and Isoleucine Metabolism'	'ILETAm'	3.96074	4.07766	2.71541	4.64649	2.92171	2.87896	1.84899	3.41418	0.971327	1.45862	0.852417	1.50167	0.877579	0.584401				Transport, Mitochondrial	XOLTRIOLtm	7.05561	1.05572	8.63763	0.501935	0.224223
'Valine, Leucine, and Isoleucine Metabolism'	'ECOAH9m'	3.96074	4.07766	2.71541	4.64649	2.92171	2.87896	1.84899	3.41418	0.971327	1.45862	0.852417	1.50167	0.877579	0.584401				Pyrimidine Catabolism	RE2625M	7.05561	1.05572	8.63763	0.501935	0.224223
'Valine, Leucine, and Isoleucine Metabolism'	'ACOAD10m'	3.96074	4.07766	2.71541	4.64649	2.92171	2.87896	1.84899	3.41418	0.971327	1.45862	0.852417	1.50167	0.877579	0.584401				Bile Acid Biosynthesis	SCPx	7.05561	1.05572	8.63763	0.501935	0.224223
'Transport, Mitochondrial'	'ILEt5m'	3.96074	4.07766	2.71541	4.64649	2.92171	2.87896	1.84899	3.41418	0.971327	1.45862	0.852417	1.50167	0.877579	0.584401				Bile Acid Biosynthesis	P45027A11m	7.05561	1.05572	8.63763	0.501935	0.224223
'N-Glycan Biosynthesis'	'MM6B2g'	3.81636	5.90491	4.9929	5.37896	5.98925	15.4774	9.59796	14.7187	0.646303	0.764358	0.709498	1.18266	1.09778	0.928228				Methionine Metabolism	AHC	6.82317	3.3044	8.80133	5.59452	0.289918
'N-Glycan Biosynthesis'	'MM5cg'	3.81636	5.90491	4.9929	5.37896	5.98925	15.4774	9.59796	14.7187	0.646303	0.764358	0.709498	1.18266	1.09778	0.928228				Transport, Mitochondrial	NADPHtxu	6.81529	27.1061	5.32835	15.697	-0.218177
'Transport, Peroxisomal'	'PMTCOAtx'	3.72206	3.19176	-11.1662	26.3218	115.239	109.445	102.179	252.782	1.16615	-0.333333	0.141406	-0.285841	0.121259	-0.424219				Pyruvate Metabolism	NADPtxu	6.81529	27.1061	5.32835	15.697	-0.218177
'N-Glycan Biosynthesis'	'MM7Cag'	3.68691	2.48131	6.20396	3.03464	5.30795	2.57006	18.1524	3.77891	1.48587	0.594284	1.21494	0.399956	0.817662	2.04438				N-Glycan Biosynthesis	MM6B1bg	6.57185	19.024	6.98386	18.6126	0.0626943
'Fatty acid elongation'	'KAS8'	3.60721	3.03545	4.29099	4.43148	4.81702	3.66696	6.16179	6.81197	1.18836	0.840646	0.813996	0.7074	0.684974	0.968297				Phosphatidylinositol phosphate metabolism	r1348	6.46723	7783.86	48.4566	6713.62	6.49264
'Bile acid synthesis'	'r1154'	3.39657	4.16394	-7.98188	3.03929	1.86378	1.77431	0.778774	0.973809	0.815711	-0.425535	1.11756	-0.521674	1.37004	-2.62624				Glycine, serine, alanine and threonine metabolism	r1101	6.46723	7783.86	48.4566	6713.62	6.49264
'Valine, Leucine, and Isoleucine Metabolism'	'OIVD3m'	3.332	3.59395	2.10653	1.83005	2.8716	2.85178	1.78728	0.927579	0.927112	1.58174	1.82071	1.7061	1.96385	1.15108				Unassigned	EX_pro_L(e)	6.38638	20.865	6.65542	21.9185	0.0421272
'Fatty acid elongation'	'DESAT18_5'	3.32356	3.8752	3.05305	2.85541	2.72898	3.70729	2.09636	1.95857	0.85765	1.0886	1.16395	1.26929	1.35714	1.06921				Valine, Leucine, and Isoleucine Metabolism	OCOAT1m	6.27885	27.1237	7.40965	23.2792	0.180097
'Carnitine shuttle'	'TTDCRNt'	3.28843	3.71631	1.61525	1.91293	6.14463	7.67192	1.99383	2.2992	0.884865	2.03587	1.71905	2.30077	1.94273	0.844384				Glycolysis/Gluconeogenesis	PGI	6.15866	23.3151	4.52415	11.5687	-0.2654
'Carnitine shuttle'	'TTDCPT2'	3.28843	3.71631	1.61525	1.91293	6.14463	7.67192	1.99383	2.2992	0.884865	2.03587	1.71905	2.30077	1.94273	0.844384				Tyrosine metabolism	TYRTA	6.12752	6.02561	5.6645	5.32803	-0.075564
'Carnitine shuttle'	'TTDCPT1'	3.28843	3.71631	1.61525	1.91293	6.14463	7.67192	1.99383	2.2992	0.884865	2.03587	1.71905	2.30077	1.94273	0.844384				Transport, Mitochondrial	ACACt2m	6.12752	6.02561	5.6645	5.32803	-0.075564
'Pyruvate Metabolism'	'LCADi_D'	3.27524	2.90308	2.01703	17.015	3.25857	2.60225	1.32278	7.96045	1.1282	1.62379	0.192491	1.43928	0.170619	0.118544				Tyrosine metabolism	34HPPOR	6.12752	6.02561	5.6645	5.32803	-0.075564
'Methionine Metabolism'	'AHC'	3.1871	3.52434	2.47245	2.95761	0.878024	0.801549	0.532083	0.771654	0.90431	1.28905	1.07759	1.42545	1.19162	0.83596				Tyrosine metabolism	HGNTOR	6.12752	6.02561	5.6645	5.32803	-0.075564
'Fatty acid oxidation'	'FAOXC18280m'	2.9472	3.09916	1.20556	1.22168	2.15192	2.7413	0.817746	1.02209	0.950967	2.44467	2.41241	2.57072	2.5368	0.986806				Tyrosine metabolism	MACACI	6.12752	6.02561	5.6645	5.32803	-0.075564
'Carnitine shuttle'	'LNELDCCPT2'	2.9472	3.09916	1.20556	1.22168	2.15192	2.7413	0.817746	1.02209	0.950967	2.44467	2.41241	2.57072	2.5368	0.986806				Tyrosine metabolism	FUMAC	6.12752	6.02561	5.6645	5.32803	-0.075564
'Carnitine shuttle'	'LNELDCCRNt'	2.9472	3.09916	1.20556	1.22168	2.15192	2.7413	0.817746	1.02209	0.950967	2.44467	2.41241	2.57072	2.5368	0.986806				Valine, Leucine, and Isoleucine Metabolism	PPCOACm	6.12226	10.2667	9.37004	11.6809	0.530488
'Carnitine shuttle'	'LNELDCCPT1'	2.9472	3.09916	1.20556	1.22168	2.15192	2.7413	0.817746	1.02209	0.950967	2.44467	2.41241	2.57072	2.5368	0.986806				Transport, Peroxisomal	LYStip	5.87838	10.7407	3.70368	6.91135	-0.369949
'Starch and Sucrose Metabolism'	'GLPASE2'	2.90863	2.26725	2.69187	2.42138	3.82402	2.38348	3.68238	2.8759	1.28289	1.08052	1.20123	0.842259	0.936346	1.11171				Lysine Metabolism	LYSOXp	5.87838	10.7407	3.70368	6.91135	-0.369949
'Starch and Sucrose Metabolism'	'GGNG'	2.90863	2.26725	2.69187	2.42138	3.82402	2.38348	3.68238	2.8759	1.28289	1.08052	1.20123	0.842259	0.936346	1.11171				Lysine Metabolism	AAPSAS	5.87838	10.7407	3.70368	6.91135	-0.369949
'Squalene and cholesterol synthesis'	'r2420'	2.87636	5.00298	1.29497	1.26553	2.79992	7.94953	0.613409	0.623627	0.574931	2.22117	2.27285	3.86338	3.95326	1.02326				Lysine Metabolism	PPD2CSPp	5.87838	10.7407	3.70368	6.91135	-0.369949
'Tryptophan metabolism'	'GLUTCOADHm'	2.86781	5.0236	1.16051	0.858635	4.14572	9.43775	0.81412	0.331814	0.570867	2.47117	3.33996	4.32879	5.85068	1.35157				Lysine Metabolism	1PPDCRp	5.87838	10.7407	3.70368	6.91135	-0.369949
'Transport, Extracellular'	'PEFLIP'	2.84115	2.9553	2.67883	2.81197	0.0925634	0.0839065	0.0560311	0.0909018	0.961375	1.0606	1.01038	1.10321	1.05097	0.952651				Lysine Metabolism	LPCOXp	5.87838	10.7407	3.70368	6.91135	-0.369949
'Fatty Acid Metabolism'	'ACOAO7p'	2.81493	4.00731	1.71048	1.58775	4.72229	8.1557	2.29643	1.62331	0.702449	1.6457	1.77291	2.3428	2.5239	1.0773				Lysine Metabolism	AASAD3	5.87838	10.7407	3.70368	6.91135	-0.369949
'Carnitine shuttle'	'C161CPT12'	2.81493	4.00731	1.71048	1.58775	4.72229	8.1557	2.29643	1.62331	0.702449	1.6457	1.77291	2.3428	2.5239	1.0773				Vitamin A Metabolism	RETI3	5.6596	81093.2	144.047	66725.3	24.4517
'Carnitine shuttle'	'C161CRN2t'	2.81493	4.00731	1.71048	1.58775	4.72229	8.1557	2.29643	1.62331	0.702449	1.6457	1.77291	2.3428	2.5239	1.0773				Vitamin A Metabolism	RDH4	5.6596	81093.2	144.047	66725.3	24.4517
'Carnitine shuttle'	'C161CPT22'	2.81493	4.00731	1.71048	1.58775	4.72229	8.1557	2.29643	1.62331	0.702449	1.6457	1.77291	2.3428	2.5239	1.0773				Vitamin A Metabolism	RADH3	5.6596	81093.2	144.047	66725.3	24.4517
'Transport, Mitochondrial'	'AMETt2m'	2.79129	3.16962	2.75774	3.23345	0.776936	0.724139	0.441884	0.753582	0.880641	1.01217	0.863256	1.14935	0.980259	0.852879				Fatty acid elongation	DESAT18_4	5.4405	7.51406	10.3383	19.946	0.900239
'Transport, Peroxisomal'	'LYStip'	2.64023	4.66558	0.866428	0.944553	3.47151	8.89866	0.491804	0.49057	0.565895	3.04726	2.79522	5.38484	4.93946	0.917289				Valine, Leucine, and Isoleucine Metabolism	ILETAm	5.41691	3.24722	5.28419	4.08011	-0.0245007
'Lysine Metabolism'	'LYSOXp'	2.64023	4.66558	0.866428	0.944553	3.47151	8.89866	0.491804	0.49057	0.565895	3.04726	2.79522	5.38484	4.93946	0.917289				Valine, Leucine, and Isoleucine Metabolism	ECOAH9m	5.41691	3.24722	5.28419	4.08011	-0.0245007
'Lysine Metabolism'	'AAPSAS'	2.64023	4.66558	0.866428	0.944553	3.47151	8.89866	0.491804	0.49057	0.565895	3.04726	2.79522	5.38484	4.93946	0.917289				Valine, Leucine, and Isoleucine Metabolism	ACOAD10m	5.41691	3.24722	5.28419	4.08011	-0.0245007
'Lysine Metabolism'	'PPD2CSPp'	2.64023	4.66558	0.866428	0.944553	3.47151	8.89866	0.491804	0.49057	0.565895	3.04726	2.79522	5.38484	4.93946	0.917289				Valine, Leucine, and Isoleucine Metabolism	ACACT10m	5.41691	3.24722	5.28419	4.08011	-0.0245007
'Lysine Metabolism'	'1PPDCRp'	2.64023	4.66558	0.866428	0.944553	3.47151	8.89866	0.491804	0.49057	0.565895	3.04726	2.79522	5.38484	4.93946	0.917289				Valine, Leucine, and Isoleucine Metabolism	HACD9m	5.41691	3.24722	5.28419	4.08011	-0.0245007
'Lysine Metabolism'	'AASAD3'	2.64023	4.66558	0.866428	0.944553	3.47151	8.89866	0.491804	0.49057	0.565895	3.04726	2.79522	5.38484	4.93946	0.917289				Transport, Mitochondrial	ILEt5m	5.41691	3.24722	5.28419	4.08011	-0.0245007
'Lysine Metabolism'	'LPCOXp'	2.64023	4.66558	0.866428	0.944553	3.47151	8.89866	0.491804	0.49057	0.565895	3.04726	2.79522	5.38484	4.93946	0.917289				Fatty acid oxidation	FAOXC4C2m	5.36212	11.1357	8.9738	25.04	0.673553
'Carnitine shuttle'	'C161CRNt'	2.63011	2.2936	1.35738	1.40752	3.40147	2.96604	1.12328	1.48972	1.14672	1.93763	1.86861	1.68972	1.62953	0.964377				N-Glycan Biosynthesis	MM7Cag	5.35308	14.2669	7.40859	24.7141	0.383985
'Fatty acid oxidation'	'FAOXC16180m'	2.63011	2.2936	1.35738	1.40752	3.40147	2.96604	1.12328	1.48972	1.14672	1.93763	1.86861	1.68972	1.62953	0.964377				Pyruvate Metabolism	LCADi_D	5.21837	6.91052	2.79467	2.71887	-0.464456
'Carnitine shuttle'	'C161CPT2'	2.63011	2.2936	1.35738	1.40752	3.40147	2.96604	1.12328	1.48972	1.14672	1.93763	1.86861	1.68972	1.62953	0.964377				Heme Biosynthesis	PPBNGS	5.04388	0.3681	5.19953	0.209457	0.0308591
'Fatty acid elongation'	'DESAT16_2'	2.63011	2.2936	1.35738	1.40752	3.40147	2.96604	1.12328	1.48972	1.14672	1.93763	1.86861	1.68972	1.62953	0.964377				Fatty acid elongation	KAS8	4.87179	8.8935	3.47851	3.85423	-0.28599
'Carnitine shuttle'	'C161CPT1'	2.63011	2.2936	1.35738	1.40752	3.40147	2.96604	1.12328	1.48972	1.14672	1.93763	1.86861	1.68972	1.62953	0.964377				Fatty acid elongation	DESAT18_5	4.86265	4.5239	4.12837	3.67604	-0.151005
'Sphingolipid Metabolism'	'DHCRD1'	2.59113	2.5888	2.26766	1.54662	2.54768	2.40468	2.05663	0.821377	1.0009	1.14264	1.67535	1.14162	1.67384	1.4662				Urea cycle/amino group metabolism	GLYAMDTRc	4.83901	3.90684	7.50848	5.78786	0.551654
'Carnitine shuttle'	'C160CRNt'	2.55984	2.99426	1.42968	1.83951	3.6821	5.25929	1.42054	2.66285	0.854915	1.7905	1.39159	2.09436	1.62775	0.777207				Unassigned	EX_creat(e)	4.83901	3.90684	7.50848	5.78786	0.551654
'Carnitine shuttle'	'C160CPT2'	2.55984	2.99426	1.42968	1.83951	3.6821	5.25929	1.42054	2.66285	0.854915	1.7905	1.39159	2.09436	1.62775	0.777207				Urea cycle/amino group metabolism	GACMTRc	4.83901	3.90684	7.50848	5.78786	0.551654
'Carnitine shuttle'	'C160CPT1'	2.55984	2.99426	1.42968	1.83951	3.6821	5.25929	1.42054	2.66285	0.854915	1.7905	1.39159	2.09436	1.62775	0.777207				Lysine Metabolism	AASAD3m	4.82107	9.87576	2.69903	4.66655	-0.44016
'Fructose and Mannose Metabolism'	'HEX7'	2.52247	3.30625	2.78385	1.29408	2.55488	2.87796	2.9841	0.566156	0.762938	0.906107	1.94924	1.18766	2.55491	2.15122				Lysine Metabolism	SACCD4m	4.82107	9.87576	2.69903	4.66655	-0.44016
'Carnitine shuttle'	'C180CPT2'	2.51176	2.4333	1.19643	1.29795	2.72139	2.93276	0.886844	1.13015	1.03224	2.09938	1.93517	2.0338	1.87472	0.92178				Lysine Metabolism	SACCD3m	4.82107	9.87576	2.69903	4.66655	-0.44016
'Carnitine shuttle'	'C180CRNt'	2.51176	2.4333	1.19643	1.29795	2.72139	2.93276	0.886844	1.13015	1.03224	2.09938	1.93517	2.0338	1.87472	0.92178				Transport, Mitochondrial	LYStm	4.82107	9.87576	2.69903	4.66655	-0.44016
'Fatty acid oxidation'	'FAOXC180'	2.51176	2.4333	1.19643	1.29795	2.72139	2.93276	0.886844	1.13015	1.03224	2.09938	1.93517	2.0338	1.87472	0.92178				Valine, Leucine, and Isoleucine Metabolism	OIVD3m	4.8146	3.32007	4.92957	4.10536	0.0238793
'Carnitine shuttle'	'C180CPT1'	2.51176	2.4333	1.19643	1.29795	2.72139	2.93276	0.886844	1.13015	1.03224	2.09938	1.93517	2.0338	1.87472	0.92178				Arginine and Proline Metabolism	PTRCOX1	4.71411	10.9633	3.44705	7.41504	-0.268781
'Nucleotides'	'NTD7e'	2.5082	3.39426	-8.80464e-14	0.0790976	0.259007	0.191945	8.66075e-25	0.00132725	0.738954	-2.84873e+13	31.7102	-3.85508e+13	42.9123	-1.11314e-12				Transport, Endoplasmic Reticular	COAtr	4.69672	2.87764	4.5151	5.22355	-0.0386696
'Nucleotides'	'ATPH1e'	2.5082	-1.63784e-12	-7.04183e-13	-8.17409e-13	0.259007	1.27681e-24	3.04802e-25	2.3039e-24	-1.53141e+12	-3.56186e+12	-3.06848e+12	2.32587	2.00369	0.861482				Miscellaneous	r1013	4.69672	2.87764	4.5151	5.22355	-0.0386696
'Urea cycle/amino group metabolism'	'HCO3Em'	2.39244	388.864	440.783	-290.237	84189.6	76206.1	56798.8	31623.4	0.00615238	0.0054277	-0.00824305	0.882212	-1.33982	-1.5187				Bile Acid Biosynthesis	VLCSr	4.69672	2.87764	4.5151	5.22355	-0.0386696
'Carnitine shuttle'	'VACCCRNt'	2.35677	1.81329	1.21756	1.08347	2.86141	1.93917	0.957075	0.829883	1.29972	1.93564	2.17521	1.48928	1.6736	1.12376				Tryptophan metabolism	r1014	4.69672	2.87764	4.5151	5.22355	-0.0386696
'Fatty acid oxidation'	'FAOXC1811602m'	2.35677	1.81329	1.21756	1.08347	2.86141	1.93917	0.957075	0.829883	1.29972	1.93564	2.17521	1.48928	1.6736	1.12376				Tyr, Phe, Trp Biosynthesis	PHETHPTOX2	4.48863	3.90433	7.35634	1.67597	0.638885
'Carnitine shuttle'	'VACCCPT2'	2.35677	1.81329	1.21756	1.08347	2.86141	1.93917	0.957075	0.829883	1.29972	1.93564	2.17521	1.48928	1.6736	1.12376				Alanine and aspartate metabolism	r0596	4.41119	8.15734	2.67166	3.72431	-0.394344
'Carnitine shuttle'	'VACCCPT1'	2.35677	1.81329	1.21756	1.08347	2.86141	1.93917	0.957075	0.829883	1.29972	1.93564	2.17521	1.48928	1.6736	1.12376				Fatty acid synthesis	r0365	4.41119	8.15734	2.67166	3.72431	-0.394344
'N-Glycan Biosynthesis'	'MM6B1bg'	2.32439	3.07565	3.51769	3.61147	1.82088	3.7302	4.71039	5.34647	0.755739	0.660773	0.643614	0.874339	0.851635	0.974033				beta-Alanine metabolism	PRPNCOAHYDm	4.41119	8.15734	2.67166	3.72431	-0.394344
'Taurine and hypotaurine metabolism'	'CYSO'	2.29321	3.28886	1.53336	1.92182	0.689202	0.696175	0.287128	0.508253	0.697264	1.49555	1.19325	2.14488	1.71133	0.797869				Propanoate Metabolism	PPCOAOm	4.41119	8.15734	2.67166	3.72431	-0.394344
'Cysteine Metabolism'	'3SPYRSPm'	2.27968	3.27011	0.923862	1.2245	0.689387	0.696746	0.166115	0.352857	0.697125	2.46755	1.86172	3.53961	2.67056	0.75448				N-Glycan Biosynthesis	MM5cg	4.4054	7.6193	3.12486	3.93652	-0.290675
'Cysteine Metabolism'	'3SALATAim'	2.27968	3.27011	0.923862	1.2245	0.689387	0.696746	0.166115	0.352857	0.697125	2.46755	1.86172	3.53961	2.67056	0.75448				N-Glycan Biosynthesis	MM6B2g	4.4054	7.6193	3.12486	3.93652	-0.290675
'Transport, Golgi Apparatus'	'CERT2gt'	2.25831	2.22202	1.71998	1.38629	2.02843	2.19488	1.35288	0.783838	1.01633	1.31298	1.62903	1.29188	1.60285	1.24071				R Group Synthesis	ARTFR34	4.40096	5.55224	8.44281	17.1283	0.918401
'Sphingolipid Metabolism'	'B3GNT39g'	2.25831	2.22202	1.71998	1.38629	2.02843	2.19488	1.35288	0.783838	1.01633	1.31298	1.62903	1.29188	1.60285	1.24071				Arginine and Proline Metabolism	ARGDCm	4.32748	8.15082	2.38296	2.30003	-0.449342
'Sphingolipid Metabolism'	'GLB1'	2.25831	2.22202	1.71998	1.38629	2.02843	2.19488	1.35288	0.783838	1.01633	1.31298	1.62903	1.29188	1.60285	1.24071				Arginine and Proline Metabolism	AGMTm	4.32748	8.15082	2.38296	2.30003	-0.449342
'Sphingolipid Metabolism'	'GBAl'	2.25831	2.22202	1.71998	1.38629	2.02843	2.19488	1.35288	0.783838	1.01633	1.31298	1.62903	1.29188	1.60285	1.24071				Transport, mitochondrial	ureatm	4.32748	8.15082	2.38296	2.30003	-0.449342
'Transport, Lysosomal'	'GALGLUSIDEtl'	2.25831	2.22202	1.71998	1.38629	2.02843	2.19488	1.35288	0.783838	1.01633	1.31298	1.62903	1.29188	1.60285	1.24071				Urea cycle	r0907	4.32748	8.15082	2.38296	2.30003	-0.449342
'Transport, Lysosomal'	'GLCtly'	2.25831	2.22202	1.71998	1.38629	2.02843	2.19488	1.35288	0.783838	1.01633	1.31298	1.62903	1.29188	1.60285	1.24071				N-Glycan Biosynthesis	MM7Cbg	4.26045	6.66001	4.85578	7.68387	0.139734
UN	'EX_so4(e)'	2.25698	3.2532	-5.44364	-5.51917	0.687872	0.695707	0.586273	0.87675	0.69377	-0.414608	-0.408934	-0.597615	-0.589437	0.986316				N-Glycan Biosynthesis	MM8Cg	4.26045	6.66001	4.85578	7.68387	0.139734
'Lysine Metabolism'	'AASAD3m'	2.14113	2.73577	0.780885	0.989082	2.48593	3.75545	0.479928	0.517133	0.782641	2.74192	2.16476	3.50342	2.76597	0.789505				Carnitine shuttle	C160CRNt	4.17608	12.9202	2.64116	4.77032	-0.367549
'Lysine Metabolism'	'SACCD4m'	2.14113	2.73577	0.780885	0.989082	2.48593	3.75545	0.479928	0.517133	0.782641	2.74192	2.16476	3.50342	2.76597	0.789505				Carnitine shuttle	C160CPT2	4.17608	12.9202	2.64116	4.77032	-0.367549
'Lysine Metabolism'	'SACCD3m'	2.14113	2.73577	0.780885	0.989082	2.48593	3.75545	0.479928	0.517133	0.782641	2.74192	2.16476	3.50342	2.76597	0.789505				Carnitine shuttle	C160CPT1	4.17608	12.9202	2.64116	4.77032	-0.367549
'Transport, Mitochondrial'	'LYStm'	2.14113	2.73577	0.780885	0.989082	2.48593	3.75545	0.479928	0.517133	0.782641	2.74192	2.16476	3.50342	2.76597	0.789505				Glycolysis/Gluconeogenesis	PEPCKm	4.06499	7.57002	3.07021	5.60223	-0.244721
'Fatty acid oxidation'	'FAOXC1811601m'	2.13373	1.8448	1.45555	1.29227	2.25054	1.84448	1.27666	1.03123	1.15662	1.46593	1.65115	1.26743	1.42757	1.12635				Transport, Mitochondrial	CITtbm	4.06499	7.57002	3.07021	5.60223	-0.244721
'Carnitine shuttle'	'ELAIDCPT2'	2.13373	1.8448	1.45555	1.29227	2.25054	1.84448	1.27666	1.03123	1.15662	1.46593	1.65115	1.26743	1.42757	1.12635				Cysteine Metabolism	CYSTGL	4.0266	0.138044	3.71133	0.358317	-0.0782965
'Carnitine shuttle'	'ELAIDCRNt'	2.13373	1.8448	1.45555	1.29227	2.25054	1.84448	1.27666	1.03123	1.15662	1.46593	1.65115	1.26743	1.42757	1.12635				Methionine Metabolism	CYSTS	4.0266	0.138044	3.71133	0.358317	-0.0782965
'Carnitine shuttle'	'ELAIDCPT1'	2.13373	1.8448	1.45555	1.29227	2.25054	1.84448	1.27666	1.03123	1.15662	1.46593	1.65115	1.26743	1.42757	1.12635				Pyruvate Metabolism	ALR3	3.90157	4.72702	2.95347	2.82927	-0.243006
'Sphingolipid Metabolism'	'DHCRD2'	2.11065	2.39067	2.31067	1.77956	1.5187	2.41964	1.81967	1.15894	0.882868	0.913436	1.18605	1.03462	1.3434	1.29845				Pyruvate Metabolism	ACTNMO	3.90157	4.72702	2.95347	2.82927	-0.243006
'Cysteine Metabolism'	'CYSTGL'	2.00963	2.62151	1.84316	2.36018	0.650721	0.617289	0.445665	0.686798	0.766592	1.09032	0.851471	1.42229	1.11072	0.78094				Pyruvate Metabolism	ALCD21_L	3.90157	4.72702	2.95347	2.82927	-0.243006
'Methionine Metabolism'	'CYSTS'	2.00963	2.62151	1.84316	2.36018	0.650721	0.617289	0.445665	0.686798	0.766592	1.09032	0.851471	1.42229	1.11072	0.78094				Propanoate Metabolism	ADCim	3.90157	4.72702	2.95347	2.82927	-0.243006
'Fatty acid elongation'	'DESAT18_7'	1.92044	1.23105	6.69253	6.44062	1.6832	0.721587	22.6297	18.1735	1.56	0.286952	0.298176	0.183943	0.191138	1.03911				Carnitine shuttle	C161CRNt	3.84927	10.1007	2.49837	3.73399	-0.350951
'Steroid metabolism'	'r0541'	1.91355	2.37775	0.486804	1.075	1.36418	1.7482	0.072261	0.621632	0.804773	3.93083	1.78004	4.8844	2.21186	0.452841				Fatty acid elongation	DESAT16_2	3.84927	10.1007	2.49837	3.73399	-0.350951
'Transport, Lysosomal'	'SPHMYLNtl'	1.87748	2.17538	2.27796	1.38991	1.62689	1.99727	1.71947	0.839071	0.863057	0.824193	1.35079	0.95497	1.56513	1.63893				Carnitine shuttle	C161CPT1	3.84927	10.1007	2.49837	3.73399	-0.350951
'Sphingolipid Metabolism'	'SMPD3l'	1.87748	2.17538	2.27796	1.38991	1.62689	1.99727	1.71947	0.839071	0.863057	0.824193	1.35079	0.95497	1.56513	1.63893				Fatty acid oxidation	FAOXC16180m	3.84927	10.1007	2.49837	3.73399	-0.350951
'Transport, Peroxisomal'	'MMTSADm'	1.7982	1.52228	1.06534	0.957212	0.69786	0.537241	0.292141	0.290781	1.18125	1.6879	1.87858	1.42891	1.59033	1.11297				Carnitine shuttle	C161CPT2	3.84927	10.1007	2.49837	3.73399	-0.350951
'Valine, Leucine, and Isoleucine Metabolism'	'HIBDm'	1.7982	1.52228	1.06534	0.957212	0.69786	0.537241	0.292141	0.290781	1.18125	1.6879	1.87858	1.42891	1.59033	1.11297				Bile Acid Biosynthesis	P4508B11r	3.82936	3.81451	4.26293	4.99429	0.113224
'Valine, Leucine, and Isoleucine Metabolism'	'3HBCOAHLm'	1.7982	1.52228	1.06534	0.957212	0.69786	0.537241	0.292141	0.290781	1.18125	1.6879	1.87858	1.42891	1.59033	1.11297				Taurine and hypotaurine metabolism	LCYSTCBOXL	3.7945	1.66588	4.3853	1.25705	0.155698
'Transport, Mitochondrial'	'VALt5m'	1.7982	1.52228	1.06534	0.957212	0.69786	0.537241	0.292141	0.290781	1.18125	1.6879	1.87858	1.42891	1.59033	1.11297				Cysteine Metabolism	2AMACSULT	3.7945	1.66588	4.3853	1.25705	0.155698
'Valine, Leucine, and Isoleucine Metabolism'	'ECOAH12m'	1.7982	1.52228	1.06534	0.957212	0.69786	0.537241	0.292141	0.290781	1.18125	1.6879	1.87858	1.42891	1.59033	1.11297				Bile Acid Biosynthesis	P4507A1r	3.78139	2.23572	3.34201	2.62642	-0.116194
'Valine, Leucine, and Isoleucine Metabolism'	'VALTAm'	1.7982	1.52228	1.06534	0.957212	0.69786	0.537241	0.292141	0.290781	1.18125	1.6879	1.87858	1.42891	1.59033	1.11297				Tetrahydrobiopterin	DHPR	3.73197	3.90256	6.58888	1.67978	0.765524
'Valine, Leucine, and Isoleucine Metabolism'	'ACOAD9m'	1.7982	1.52228	1.06534	0.957212	0.69786	0.537241	0.292141	0.290781	1.18125	1.6879	1.87858	1.42891	1.59033	1.11297				Tetrahydrobiopterin	THBPT4ACAMDASE	3.73197	3.90256	6.58888	1.67978	0.765524
'Pyrimidine Catabolism'	'UPPN'	1.75693	1.86799	0.725159	1.96293	0.44601	0.315897	0.0773292	0.365242	0.940545	2.42282	0.895056	2.57597	0.951635	0.369427				Urea cycle	r0384	3.63015	6.31285	2.85061	3.77439	-0.214741
'Pyrimidine Catabolism'	'DHPM1'	1.75693	1.86799	0.725159	1.96293	0.44601	0.315897	0.0773292	0.365242	0.940545	2.42282	0.895056	2.57597	0.951635	0.369427				Fatty acid elongation	DESAT18_7	3.60837	5.74743	8.19013	18.1851	1.26976
'Cysteine Metabolism'	'CYSGLTH'	1.65634	0.329817	1.90715	1.57083	0.0829585	0.0130484	0.0168255	0.0378177	5.02201	0.868492	1.05444	0.172937	0.209963	1.2141				R Group Synthesis	ARTFR31	3.49499	5.38533	6.01499	16.7053	0.721032
'Arginine and Proline Metabolism'	'PTRCOX1'	1.62399	2.50637	0.715033	0.708617	1.74721	4.45621	0.409515	0.377263	0.647942	2.27121	2.29177	3.50526	3.53699	1.00905				Carnitine shuttle	TTDCRNt	3.40472	7.86304	2.6537	6.04921	-0.220583
'Glycine, Serine, and Threonine Metabolism'	'SERHL'	1.61249	2.54274	6.97539	7.35289	1.97424	4.23892	0.891296	0.980517	0.634155	0.231168	0.2193	0.36453	0.345815	0.948659				Carnitine shuttle	TTDCPT2	3.40472	7.86304	2.6537	6.04921	-0.220583
'Transport, Mitochondrial'	'NADPHtxu'	1.59872	2.39509	0.590175	0.560657	1.76886	4.04266	0.219613	0.26497	0.667499	2.70889	2.8515	4.05827	4.27192	1.05265				Carnitine shuttle	TTDCPT1	3.40472	7.86304	2.6537	6.04921	-0.220583
'Pyruvate Metabolism'	'NADPtxu'	1.59872	2.39509	0.590175	0.560657	1.76886	4.04266	0.219613	0.26497	0.667499	2.70889	2.8515	4.05827	4.27192	1.05265				Transport, Peroxisomal	MMTSADm	3.38406	3.92984	3.09939	3.69122	-0.0841227
'Glycine, Serine, and Threonine Metabolism'	'2AMACHYD'	1.58979	2.52583	0.607884	0.60922	1.97186	4.23802	0.397079	0.311696	0.629412	2.61529	2.60955	4.15512	4.14601	0.997807				Valine, Leucine, and Isoleucine Metabolism	3HBCOAHLm	3.38406	3.92984	3.09939	3.69122	-0.0841227
'Pyrimidine Catabolism'	'NTD2'	1.58406	1.67661	0.582291	1.7807	0.452893	0.328531	0.0658531	0.367845	0.9448	2.72039	0.889573	2.87933	0.941547	0.327002				Valine, Leucine, and Isoleucine Metabolism	HIBDm	3.38406	3.92984	3.09939	3.69122	-0.0841227
'Pyrimidine Catabolism'	'PYNP2r'	1.58406	1.67661	0.582291	1.7807	0.452893	0.328531	0.0658531	0.367845	0.9448	2.72039	0.889573	2.87933	0.941547	0.327002				Valine, Leucine, and Isoleucine Metabolism	ECOAH12m	3.38406	3.92984	3.09939	3.69122	-0.0841227
'Arginine and Proline Metabolism'	'ARGDCm'	1.56023	1.47389	0.524869	0.581435	1.23732	1.10248	0.170869	0.207265	1.05858	2.97261	2.68342	2.8081	2.53491	0.902714				Transport, Mitochondrial	VALt5m	3.38406	3.92984	3.09939	3.69122	-0.0841227
'Arginine and Proline Metabolism'	'AGMTm'	1.56023	1.47389	0.524869	0.581435	1.23732	1.10248	0.170869	0.207265	1.05858	2.97261	2.68342	2.8081	2.53491	0.902714				Valine, Leucine, and Isoleucine Metabolism	VALTAm	3.38406	3.92984	3.09939	3.69122	-0.0841227
'Transport, mitochondrial'	'ureatm'	1.56023	1.47389	0.524869	0.581435	1.23732	1.10248	0.170869	0.207265	1.05858	2.97261	2.68342	2.8081	2.53491	0.902714				Valine, Leucine, and Isoleucine Metabolism	ACOAD9m	3.38406	3.92984	3.09939	3.69122	-0.0841227
'Urea cycle'	'r0907'	1.56023	1.47389	0.524869	0.581435	1.23732	1.10248	0.170869	0.207265	1.05858	2.97261	2.68342	2.8081	2.53491	0.902714				Fatty Acid Metabolism	ACOAO7p	3.34062	6.18022	3.50258	7.76369	0.0484826
UN	'Ex_cys_L[e]'	1.49017	-1.5936	1.46971	0.934404	0.002782	0.00690482	0.000508154	0.000552927	-0.935099	1.01392	1.59478	-1.0843	-1.70547	1.57288				Carnitine shuttle	C161CRN2t	3.34062	6.18022	3.50258	7.76369	0.0484826
'Transport, extracellular'	'r2384'	1.46356	2.46627	0.646478	0.623108	1.40828	4.00765	0.285756	0.313818	0.593428	2.26389	2.3488	3.81494	3.95802	1.03751				Carnitine shuttle	C161CPT12	3.34062	6.18022	3.50258	7.76369	0.0484826
'N-Glycan Biosynthesis'	'M4MPDOL_Lter'	1.45543	0.938382	1.24189	1.4391	0.505335	0.251024	0.340655	0.592146	1.551	1.17195	1.01135	0.75561	0.652063	0.862963				Carnitine shuttle	C161CPT22	3.34062	6.18022	3.50258	7.76369	0.0484826
'Transport, extracellular'	'r2388'	1.41281	2.5367	0.648496	0.642424	1.43018	4.62199	0.352342	0.324769	0.556947	2.17859	2.19919	3.91167	3.94865	1.00945				Transport, Extracellular	HYXNt	3.32384	0.019786	1.16226	0.00232545	-0.650327
'Glycine, Serine, and Threonine Metabolism'	'THRD_L'	1.38694	1.54243	-9.82504	0.679102	1.31276	1.25048	0.380332	0.357841	0.899195	-0.141164	2.04232	-0.15699	2.27128	-14.4677				N-Glycan Biosynthesis	MM6ag	3.2365	4.08408	3.09488	3.47915	-0.0437549
'Glycolysis/Gluconeogenesis'	'PEPCKm'	1.32162	2.02754	0.555274	0.549972	1.00583	1.77014	0.198046	0.211937	0.651833	2.38012	2.40306	3.65142	3.68662	1.00964				N-Glycan Biosynthesis	MM7Ag	3.2365	4.08408	3.09488	3.47915	-0.0437549
'Transport, Mitochondrial'	'CITtbm'	1.32162	2.02754	0.555274	0.549972	1.00583	1.77014	0.198046	0.211937	0.651833	2.38012	2.40306	3.65142	3.68662	1.00964				Citric Acid Cycle	AKGDm	3.23013	4.97431	2.48867	2.90489	-0.229547
UN	'EX_chol(e)'	1.30125	1.86744	2.80208	-0.605658	0.00231127	0.0071215	0.0176421	0.000568189	0.696809	0.464387	-2.14848	0.666449	-3.08332	-4.62649				Bile Acid Biosynthesis	P4508B13r	3.22625	3.31023	4.3747	4.89077	0.355971
'Fatty acid synthesis'	'r0365'	1.26086	2.45083	0.508048	0.666206	0.914208	3.08921	0.143295	0.27991	0.514463	2.48178	1.8926	4.82401	3.67878	0.762599				Taurine and hypotaurine metabolism	CYSO	3.20859	0.622808	2.79751	0.665258	-0.128118
'Alanine and aspartate metabolism'	'r0596'	1.26086	2.45083	0.508048	0.666206	0.914208	3.08921	0.143295	0.27991	0.514463	2.48178	1.8926	4.82401	3.67878	0.762599				N-Glycan Biosynthesis	MM7B1g	3.18732	4.84601	3.53885	4.87584	0.110293
'beta-Alanine metabolism'	'PRPNCOAHYDm'	1.26086	2.45083	0.508048	0.666206	0.914208	3.08921	0.143295	0.27991	0.514463	2.48178	1.8926	4.82401	3.67878	0.762599				N-Glycan Biosynthesis	MM6B1ag	3.18732	4.84601	3.53885	4.87584	0.110293
'Propanoate Metabolism'	'PPCOAOm'	1.26086	2.45083	0.508048	0.666206	0.914208	3.08921	0.143295	0.27991	0.514463	2.48178	1.8926	4.82401	3.67878	0.762599				Fatty acid elongation	DESAT18_8	3.04039	2.82143	2.08121	1.21927	-0.315479
'Tyrosine metabolism'	'TYRTA'	1.24476	1.88419	0.66189	0.615184	0.664998	1.31837	0.266552	0.241764	0.660636	1.88062	2.0234	2.84668	3.06281	1.07592				Unassigned	EX_chol(e)	2.84681	0.0190247	2.92274	0.0110471	0.0266724
'Transport, Mitochondrial'	'ACACt2m'	1.24476	1.88419	0.66189	0.615184	0.664998	1.31837	0.266552	0.241764	0.660636	1.88062	2.0234	2.84668	3.06281	1.07592				Transport, extracellular	udpgaltc	2.823	0.0495968	2.84124	0.0530356	0.00646039
'Tyrosine metabolism'	'34HPPOR'	1.24476	1.88419	0.66189	0.615184	0.664998	1.31837	0.266552	0.241764	0.660636	1.88062	2.0234	2.84668	3.06281	1.07592				Methionine Metabolism	METS	2.79657	3.10756	5.09	5.22352	0.820086
'Tyrosine metabolism'	'HGNTOR'	1.24476	1.88419	0.66189	0.615184	0.664998	1.31837	0.266552	0.241764	0.660636	1.88062	2.0234	2.84668	3.06281	1.07592				Folate Metabolism	MTHFR3	2.79657	3.10756	5.09	5.22352	0.820086
'Tyrosine metabolism'	'MACACI'	1.24476	1.88419	0.66189	0.615184	0.664998	1.31837	0.266552	0.241764	0.660636	1.88062	2.0234	2.84668	3.06281	1.07592				Valine, Leucine, and Isoleucine Metabolism	OIVD2m	2.73377	3.78298	2.61349	3.58791	-0.0440008
'Tyrosine metabolism'	'FUMAC'	1.24476	1.88419	0.66189	0.615184	0.664998	1.31837	0.266552	0.241764	0.660636	1.88062	2.0234	2.84668	3.06281	1.07592				Starch and Sucrose Metabolism	GLPASE2	2.71223	4.21391	2.36262	3.19363	-0.1289
'Transport, peroxisomal'	'r0142'	1.23563	1.66113	0.468574	0.620528	0.618743	0.784297	0.0994147	0.206881	0.743846	2.63699	1.99125	3.54508	2.67696	0.755121				Starch and Sucrose Metabolism	GGNG	2.71223	4.21391	2.36262	3.19363	-0.1289
'Transport, Mitochondrial'	'FUMSO4tm'	1.23563	1.66113	0.468574	0.620528	0.618743	0.784297	0.0994147	0.206881	0.743846	2.63699	1.99125	3.54508	2.67696	0.755121				Citric Acid Cycle	ACITL	2.65896	1.94165	3.57028	4.57758	0.342735
'Citric Acid Cycle'	'AKGDm'	1.20946	1.80375	0.506639	0.505404	0.705391	1.62826	0.121504	0.155205	0.670523	2.38722	2.39306	3.56023	3.56894	1.00244				Bile Acid Biosynthesis	HSD3B7P	2.65672	2.33127	2.37308	2.56752	-0.106764
'Transport, Extracellular'	'EX_ins(e)'	1.207	1.22941	1.22757	1.2482	0.00307897	0.00246664	0.00227913	0.00356551	0.981768	0.983244	0.966993	1.0015	0.984951	0.983473				Sphingolipid Metabolism	3DSPHR	2.63432	1.19301	2.52573	1.16529	-0.0412204
'Pyruvate Metabolism'	'ACTNMO'	1.19464	1.68355	0.462634	0.5714	0.413376	0.819477	0.0676893	0.103795	0.709597	2.58226	2.09073	3.63905	2.94636	0.809651				Sphingolipid Metabolism	DSAT	2.63432	1.19301	2.52573	1.16529	-0.0412204
'Pyruvate Metabolism'	'ALR3'	1.19464	1.68355	0.462634	0.5714	0.413376	0.819477	0.0676893	0.103795	0.709597	2.58226	2.09073	3.63905	2.94636	0.809651				Sphingolipid Metabolism	SERPT	2.63432	1.19301	2.52573	1.16529	-0.0412204
'Propanoate Metabolism'	'ADCim'	1.19464	1.68355	0.462634	0.5714	0.413376	0.819477	0.0676893	0.103795	0.709597	2.58226	2.09073	3.63905	2.94636	0.809651				CoA Catabolism	PAN4PP	2.51007	0.580346	3.57388	0.778273	0.423819
'Pyruvate Metabolism'	'ALCD21_L'	1.19464	1.68355	0.462634	0.5714	0.413376	0.819477	0.0676893	0.103795	0.709597	2.58226	2.09073	3.63905	2.94636	0.809651				CoA Catabolism	PNTEH	2.51007	0.580346	3.57388	0.778273	0.423819
'Fatty acid elongation'	'DESAT18_8'	1.18983	2.03039	1.5975	1.56314	0.518953	2.0765	0.720091	0.816786	0.586008	0.744804	0.761177	1.27098	1.29892	1.02198				Taurine and hypotaurine metabolism	CYSAMO	2.51007	0.580346	3.57388	0.778273	0.423819
'Methionine Metabolism'	'METS'	1.17747	0.902825	0.629284	0.597429	0.435641	0.250949	0.175178	0.179756	1.3042	1.87112	1.97089	1.43469	1.51118	1.05332				Transport, extracellular	RE2814R	2.50585	1.58383	4.06981	2.53173	0.624127
'Folate Metabolism'	'MTHFR3'	1.17747	0.902825	0.629284	0.597429	0.435641	0.250949	0.175178	0.179756	1.3042	1.87112	1.97089	1.43469	1.51118	1.05332				Bile Acid Biosynthesis	P45027A1m	2.50585	1.58383	4.06981	2.53173	0.624127
'Urea cycle'	'r0561'	1.16548	0.77975	0.41136	0.588709	0.537598	0.276388	0.0680119	0.223973	1.49468	2.83323	1.97972	1.89554	1.32451	0.69875				Transport, Extracellular	PEFLIP	2.48725	0.0553591	2.36051	0.0456662	-0.0509566
'Urea cycle'	'r0385'	1.16548	0.77975	0.41136	0.588709	0.537598	0.276388	0.0680119	0.223973	1.49468	2.83323	1.97972	1.89554	1.32451	0.69875				Cysteine Metabolism	3SPYRSPm	2.45885	0.684497	2.12038	0.586312	-0.137651
'N-Glycan Biosynthesis'	'M4MPDOL_Uter'	1.11218	1.6461	1.16455	1.29399	0.353348	0.489678	0.440981	0.460017	0.675645	0.955034	0.859501	1.41351	1.27212	0.899969				Cysteine Metabolism	3SALATAim	2.45885	0.684497	2.12038	0.586312	-0.137651
'Transport, Extracellular'	'HYXNt'	1.10213	1.05096	1.3982	1.2015	0.00279273	0.00125359	0.0017595	0.00235421	1.04869	0.788254	0.917299	0.751658	0.874711	1.16371				Transport, Mitochondrial	AMETt2m	2.37401	0.685682	1.74484	0.438557	-0.265026
'Transport, Mitochondrial'	'FUMSO3tm'	1.04405	1.60898	0.455288	0.603974	0.357962	0.867411	0.0849382	0.183892	0.64889	2.29317	1.72864	3.53399	2.66399	0.75382				Bile Acid Biosynthesis	VLCSp	2.35888	2.17556	4.12253	5.2617	0.747663
'Cysteine Metabolism'	'SULFOX'	1.04405	1.60898	0.455288	0.603974	0.357962	0.867411	0.0849382	0.183892	0.64889	2.29317	1.72864	3.53399	2.66399	0.75382				Pyruvate Metabolism	LCADi	2.2837	3.51489	1.74901	2.19488	-0.234131
'Urea cycle'	'r0384'	0.976567	1.5692	0.54345	0.589699	0.568168	1.36105	0.187405	0.252609	0.622335	1.79698	1.65604	2.88748	2.66102	0.921572				Steroid metabolism	r0541	2.25875	1.66832	0.978128	0.375076	-0.566961
'Nucleotides'	'AMPDA'	0.96611	2.14564	0.959684	0.955534	0.343794	0.762386	0.13848	0.171214	0.450266	1.0067	1.01107	2.23578	2.24549	1.00434				Carnitine shuttle	LNELDCCPT2	2.2478	2.42227	1.82853	1.84803	-0.186524
'Nucleotides'	'CTPS1'	0.930778	0.808169	0.381034	0.26422	0.107593	0.161361	0.0345582	0.0238601	1.15171	2.44277	3.52274	2.12099	3.05869	1.44211				Carnitine shuttle	LNELDCCRNt	2.2478	2.42227	1.82853	1.84803	-0.186524
'Glycerophospholipid Metabolism'	'PETOHMm_hs'	0.930431	1.05654	0.919247	1.07782	0.0863262	0.0804599	0.0490982	0.0837314	0.880641	1.01217	0.863256	1.14935	0.980259	0.852879				Fatty acid oxidation	FAOXC18280m	2.2478	2.42227	1.82853	1.84803	-0.186524
'Transport, Mitochondrial'	'PCFLOPm'	0.930431	1.05654	0.919247	1.07782	0.0863262	0.0804599	0.0490982	0.0837314	0.880641	1.01217	0.863256	1.14935	0.980259	0.852879				Carnitine shuttle	LNELDCCPT1	2.2478	2.42227	1.82853	1.84803	-0.186524
'Transport, Extracellular'	'CYSTSERex'	0.91655	0.170489	1.10786	1.22643	0.223877	0.0108556	0.243696	0.0776482	5.37601	0.827319	0.747331	0.153891	0.139012	0.903317				Transport, Extracellular	SPHS1Pte	2.08756	1.19438	1.98058	1.16848	-0.0512487
'Purine Catabolism'	'PUNP3'	0.897885	1.90641e-12	2.64055e-12	2.5375e-12	0.23793	1.38933e-24	8.81623e-25	2.58746e-24	4.70983e+11	3.40037e+11	3.53846e+11	0.721972	0.751292	1.04061				Unassigned	EX_sphs1p(e)	2.08756	1.19438	1.98058	1.16848	-0.0512487
'Transport, Extracellular'	'GSNt'	0.897885	1.22615e-12	1.63139e-12	2.74175e-12	0.23793	1.29189e-24	8.28313e-25	2.42345e-24	7.32283e+11	5.50379e+11	3.27486e+11	0.751594	0.447212	0.595018				Sphingolipid Metabolism	ASAH1	2.08756	1.19438	1.98058	1.16848	-0.0512487
'beta-Alanine metabolism'	'ASP1DC'	0.80625	1.23179	0.373056	0.367151	0.525158	1.15213	0.114412	0.100423	0.654535	2.1612	2.19596	3.30189	3.35499	1.01608				Fatty acid oxidation	FAOXC180	2.08255	2.46628	1.62393	1.38941	-0.22022
'Glycerophospholipid Metabolism'	'PSSA2_hs'	0.799292	0.899778	0.753179	0.789161	0.0703349	0.0682383	0.0462887	0.0582434	0.888322	1.06122	1.01284	1.19464	1.14017	0.954405				Carnitine shuttle	C180CPT2	2.08255	2.46628	1.62393	1.38941	-0.22022
'Glycerophospholipid Metabolism'	'ETHAK'	0.799292	0.899778	0.753179	0.789161	0.0703349	0.0682383	0.0462887	0.0582434	0.888322	1.06122	1.01284	1.19464	1.14017	0.954405				Carnitine shuttle	C180CRNt	2.08255	2.46628	1.62393	1.38941	-0.22022
'Glycine, serine, alanine and threonine metabolism'	'CYSTALArBATtc'	0.739794	0.159328	0.799294	0.344399	0.201158	0.0113292	0.235959	0.0401493	4.64322	0.92556	2.14808	0.199336	0.462627	2.32084				Carnitine shuttle	C180CPT1	2.08255	2.46628	1.62393	1.38941	-0.22022
'Transport, Extracellular'	'GUAPRT'	0.725016	-0.191381	-0.142868	-0.182231	0.249184	0.00907081	0.00946536	0.00865627	-3.78834	-5.07472	-3.97854	1.33956	1.05021	0.783992				Nucleotides	ADSL1	2.01294	0.487866	0.998254	0.318991	-0.504082
'Purine catabolism'	'CHSTEROLtrc'	0.660345	0.679113	0.677149	0.641677	0.00123227	0.00185117	0.00137199	0.000407446	0.972364	0.975185	1.02909	1.0029	1.05834	1.05528				Nucleotides	ADSS	2.01294	0.487866	0.998254	0.318991	-0.504082
'Pyruvate Metabolism'	'LCADi'	0.646821	1.06905	0.290585	0.312046	0.266554	0.661754	0.0543126	0.0688285	0.605044	2.22592	2.07284	3.67895	3.42593	0.931227				Cysteine Metabolism	CYSGLTH	1.83728	0.0393942	1.9136	0.0274222	0.0415421
'Valine, Leucine, and Isoleucine Metabolism'	'OIVD2m'	0.632715	0.742532	0.653984	0.368503	0.170849	0.272307	0.230464	0.0649293	0.852105	0.967478	1.71699	1.1354	2.01499	1.7747				Carnitine shuttle	VACCCRNt	1.83213	1.92569	2.14813	2.50463	0.172476
'Fatty acid oxidation'	'r0604'	0.628743	0.483705	0.608876	2.81643	0.109791	0.0658281	0.108892	2.84091	1.29985	1.03263	0.223241	0.794424	0.171744	0.216187				Fatty acid oxidation	FAOXC1811602m	1.83213	1.92569	2.14813	2.50463	0.172476
'Urea cycle'	'r0670'	0.628743	0.483705	0.608876	2.81643	0.109791	0.0658281	0.108892	2.84091	1.29985	1.03263	0.223241	0.794424	0.171744	0.216187				Carnitine shuttle	VACCCPT2	1.83213	1.92569	2.14813	2.50463	0.172476
'Transport, mitochondrial'	'r0186'	0.61572	0.656322	0.330106	0.482824	0.0674102	0.0642838	0.0190567	0.0448987	0.938138	1.86522	1.27525	1.98822	1.35934	0.683697				Carnitine shuttle	VACCCPT1	1.83213	1.92569	2.14813	2.50463	0.172476
'Glycerophospholipid Metabolism'	'PSDm_hs'	0.610618	0.705741	0.559703	0.60582	0.0704647	0.0688291	0.0458855	0.0582844	0.865215	1.09097	1.00792	1.26092	1.16493	0.923877				Carnitine shuttle	ELAIDCPT2	1.82226	1.84359	2.04715	2.37802	0.123414
'Transport, Mitochondrial'	'PSFLIPm'	0.610618	0.705741	0.559703	0.60582	0.0704647	0.0688291	0.0458855	0.0582844	0.865215	1.09097	1.00792	1.26092	1.16493	0.923877				Fatty acid oxidation	FAOXC1811601m	1.82226	1.84359	2.04715	2.37802	0.123414
'Valine, leucine, and isoleucine metabolism'	'r1105'	0.604545	0.165616	5.29432	-1.05925	3.40195	3.71858	2.21548	1.66236	3.65027	0.114187	-0.570732	0.0312819	-0.156353	-4.9982				Carnitine shuttle	ELAIDCRNt	1.82226	1.84359	2.04715	2.37802	0.123414
'Fatty acid oxidation'	'r1356'	0.604545	0.165616	5.29432	-1.05925	3.40195	3.71858	2.21548	1.66236	3.65027	0.114187	-0.570732	0.0312819	-0.156353	-4.9982				Carnitine shuttle	ELAIDCPT1	1.82226	1.84359	2.04715	2.37802	0.123414
'Nucleotides'	'ADSL1'	0.589894	0.955888	0.204828	0.214281	0.199529	0.608608	0.0350806	0.0327096	0.617117	2.87995	2.7529	4.66678	4.46091	0.955886				beta-Alanine metabolism	ASP1DC	1.79369	1.63135	0.964885	0.570984	-0.462068
'Nucleotides'	'ADSS'	0.589894	0.955888	0.204828	0.214281	0.199529	0.608608	0.0350806	0.0327096	0.617117	2.87995	2.7529	4.66678	4.46091	0.955886				Taurine and hypotaurine metabolism	HYPTROX	1.62991	0.16856	2.12551	0.193628	0.304066
'Pyruvate Metabolism'	'ALCD22_L'	0.547821	0.614501	0.172049	0.259354	0.158706	0.166383	0.0136285	0.0362123	0.891489	3.1841	2.11225	3.57167	2.36935	0.663375				Pyruvate Metabolism	ALCD22_L	1.61787	1.35016	1.20445	0.705608	-0.255534
'Glycolysis/Gluconeogenesis'	'ALDD2y'	0.518462	0.472411	0.15754	0.234563	0.0650203	0.0622484	0.00996181	0.0233343	1.09748	3.291	2.21034	2.99868	2.01401	0.671631				CoA Biosynthesis	PPCDC	1.52307	0.4969	1.76665	0.63706	0.159928
'Pyrimidine Biosynthesis'	'CTPS2'	0.510047	0.729573	0.0531839	1.17525	0.0967724	0.149897	0.000946779	0.0343136	0.699103	9.59026	0.433992	13.7179	0.620784	0.0452534				CoA Biosynthesis	PNTK	1.52307	0.4969	1.76665	0.63706	0.159928
'Glycerophospholipid Metabolism'	'PGPP_hs'	0.47167	0.485076	0.483673	0.458336	0.000628699	0.000944457	0.00069998	0.000207876	0.972364	0.975185	1.02909	1.0029	1.05834	1.05528				Unassigned	Ex_cys_L[e]	1.5133	0.00284615	1.52244	0.00236904	0.00604171
'Glycerophospholipid Metabolism'	'PGPPT'	0.47167	0.485076	0.483673	0.458336	0.000628699	0.000944457	0.00069998	0.000207876	0.972364	0.975185	1.02909	1.0029	1.05834	1.05528				Carnitine shuttle	RTOTAL2CRNCPT1	1.50432	0.0572461	1.68889	0.0290327	0.122693
'Arginine and Proline Metabolism'	'NOS1'	0.430685	0.602317	0.21027	0.214851	0.117081	0.199943	0.0262078	0.0349905	0.715046	2.04825	2.00458	2.8645	2.80342	0.978679				Carnitine shuttle	RTOTAL2CRNt	1.50432	0.0572461	1.68889	0.0290327	0.122693
UN	'EX_no(e)'	0.430685	0.602317	0.21027	0.214851	0.117081	0.199943	0.0262078	0.0349905	0.715046	2.04825	2.00458	2.8645	2.80342	0.978679				R Group Synthesis	ARTPLM2m	1.50432	0.0572461	1.68889	0.0290327	0.122693
'Transport, Nuclear'	'DATPtn'	0.426711	0.438839	0.437569	0.414648	0.000514557	0.000772988	0.000572896	0.000170136	0.972364	0.975185	1.02909	1.0029	1.05834	1.05528				Carnitine shuttle	RTOTAL2CRNCPT2	1.50432	0.0572461	1.68889	0.0290327	0.122693
'Nucleotides'	'NDPK8'	0.426711	0.438839	0.437569	0.414648	0.000514557	0.000772988	0.000572896	0.000170136	0.972364	0.975185	1.02909	1.0029	1.05834	1.05528				N-Glycan Biosynthesis	M4MPDOL_Lter	1.5016	0.596505	1.49175	0.635001	-0.00655865
'Nucleotides'	'DTMPK'	0.423733	0.435776	0.434516	0.411754	0.0005074	0.000762236	0.000564928	0.000167769	0.972364	0.975185	1.02909	1.0029	1.05834	1.05528				Sphingolipid Metabolism	DHCRD1	1.45104	1.11809	1.21042	0.731367	-0.165827
'R Group Synthesis'	'RTOT3'	0.395143	0.296629	26.8765	24.9988	0.0180192	0.0169765	10.7713	12.3719	1.33211	0.0147022	0.0158065	0.0110367	0.0118657	1.07511				Transport, peroxisomal	r0142	1.30388	0.63453	1.05229	0.404223	-0.192954
'Glycerophospholipid Metabolism'	'CLS_hs'	0.377349	0.388074	0.386952	0.366681	0.000402395	0.000604494	0.000448018	0.00013305	0.972364	0.975185	1.02909	1.0029	1.05834	1.05528				Transport, Mitochondrial	FUMSO4tm	1.30388	0.63453	1.05229	0.404223	-0.192954
'Cholesterol metabolism'	'r1097'	0.356812	0.283329	0.290851	0.262114	0.0570865	0.0340591	0.0388031	0.0241562	1.25935	1.22679	1.36128	0.97414	1.08094	1.10964				Heme Degradation	HOXG	1.26097	0.0230063	1.29988	0.0130911	0.0308591
'Fatty acid oxidation'	'r1359'	0.356812	0.283329	0.290851	0.262114	0.0570865	0.0340591	0.0388031	0.0241562	1.25935	1.22679	1.36128	0.97414	1.08094	1.10964				Heme Biosynthesis	UPPDC1	1.26097	0.0230063	1.29988	0.0130911	0.0308591
'Carnitine shuttle'	'RTOTAL2CRNCPT1'	0.350899	0.556796	1.3149	0.303061	0.0192021	0.0169635	0.0641657	0.0303208	0.63021	0.266863	1.15785	0.423451	1.83724	4.33874				Transport, Mitochondrial	FE2tm	1.26097	0.0230063	1.29988	0.0130911	0.0308591
'R Group Synthesis'	'ARTPLM2m'	0.350899	0.556796	1.3149	0.303061	0.0192021	0.0169635	0.0641657	0.0303208	0.63021	0.266863	1.15785	0.423451	1.83724	4.33874				Heme Biosynthesis	CPPPGO	1.26097	0.0230063	1.29988	0.0130911	0.0308591
'Carnitine shuttle'	'RTOTAL2CRNt'	0.350899	0.556796	1.3149	0.303061	0.0192021	0.0169635	0.0641657	0.0303208	0.63021	0.266863	1.15785	0.423451	1.83724	4.33874				Heme Biosynthesis	FCLTm	1.26097	0.0230063	1.29988	0.0130911	0.0308591
'Carnitine shuttle'	'RTOTAL2CRNCPT2'	0.350899	0.556796	1.3149	0.303061	0.0192021	0.0169635	0.0641657	0.0303208	0.63021	0.266863	1.15785	0.423451	1.83724	4.33874				Heme Biosynthesis	PPPG9tm	1.26097	0.0230063	1.29988	0.0130911	0.0308591
'Nucleotides'	'RNDR4'	0.347198	0.318248	0.222385	0.312776	0.0103982	0.0104713	0.00425779	0.0112922	1.09097	1.56125	1.11006	1.43107	1.0175	0.711004				Heme Degradation	BILIRED	1.26097	0.0230063	1.29988	0.0130911	0.0308591
'Transport, Nuclear'	'DGTPtn'	0.320381	0.329487	0.328534	0.311324	0.000290068	0.000435752	0.000322955	9.59095e-05	0.972364	0.975185	1.02909	1.0029	1.05834	1.05528				Unassigned	EX_co(e)	1.26097	0.0230063	1.29988	0.0130911	0.0308591
'IMP Biosynthesis'	'GLUPRT'	0.320192	0.520453	0.601845	0.752766	0.0572732	0.123098	0.115607	0.144079	0.615217	0.532017	0.425354	0.864763	0.691388	0.799511				Transport, Extracellular	COt	1.26097	0.0230063	1.29988	0.0130911	0.0308591
'IMP Biosynthesis'	'PRFGS'	0.320192	0.520453	0.601845	0.752766	0.0572732	0.123098	0.115607	0.144079	0.615217	0.532017	0.425354	0.864763	0.691388	0.799511				Transport, Mitochondrial	PHEMEtm	1.26097	0.0230063	1.29988	0.0130911	0.0308591
'IMP Biosynthesis'	'ADSL2'	0.320192	0.520453	0.601845	0.752766	0.0572732	0.123098	0.115607	0.144079	0.615217	0.532017	0.425354	0.864763	0.691388	0.799511				Heme Biosynthesis	UPP3S	1.26097	0.0230063	1.29988	0.0130911	0.0308591
'IMP Biosynthesis'	'PRAGSr'	0.320192	0.520453	0.601845	0.752766	0.0572732	0.123098	0.115607	0.144079	0.615217	0.532017	0.425354	0.864763	0.691388	0.799511				Unassigned	EX_bilirub(e)	1.26097	0.0230063	1.29988	0.0130911	0.0308591
'IMP Biosynthesis'	'AIRCr'	0.320192	0.520453	0.601845	0.752766	0.0572732	0.123098	0.115607	0.144079	0.615217	0.532017	0.425354	0.864763	0.691388	0.799511				Heme Biosynthesis	HMBS	1.26097	0.0230063	1.29988	0.0130911	0.0308591
'IMP Biosynthesis'	'PRAIS'	0.320192	0.520453	0.601845	0.752766	0.0572732	0.123098	0.115607	0.144079	0.615217	0.532017	0.425354	0.864763	0.691388	0.799511				Transport, Extracellular	EX_ins(e)	1.25411	0.00365911	1.22925	0.00203416	-0.0198218
'IMP Biosynthesis'	'AICART'	0.320192	0.520453	0.601845	0.752766	0.0572732	0.123098	0.115607	0.144079	0.615217	0.532017	0.425354	0.864763	0.691388	0.799511				N-Glycan Biosynthesis	M4MPDOL_Uter	1.19986	0.393422	1.40893	0.43677	0.174247
'IMP Biosynthesis'	'PRASCS'	0.320192	0.520453	0.601845	0.752766	0.0572732	0.123098	0.115607	0.144079	0.615217	0.532017	0.425354	0.864763	0.691388	0.799511				Sphingolipid Metabolism	DHCRD2	1.18327	0.540629	1.31531	0.917264	0.111584
'IMP Biosynthesis'	'GARFT'	0.320192	0.520453	0.601845	0.752766	0.0572732	0.123098	0.115607	0.144079	0.615217	0.532017	0.425354	0.864763	0.691388	0.799511				Transport, Mitochondrial	FUMSO3tm	1.15497	0.619043	1.06809	0.494571	-0.0752177
'Transport, Mitochondrial'	'PEFLIPm'	0.319813	0.350798	0.359544	0.471996	0.0338434	0.0358334	0.0345696	0.0900109	0.911674	0.889498	0.677577	0.975675	0.743222	0.761752				Cysteine Metabolism	SULFOX	1.15497	0.619043	1.06809	0.494571	-0.0752177
'Transport, extracellular'	'RTOTALFATPc'	0.270917	1.55263e-12	2.44701e-12	2.22341	0.0163557	3.6769e-25	3.54603e-25	0.029575	1.7449e+11	1.10714e+11	0.121847	0.6345	6.98308e-13	1.10057e-12				Bile Acid Biosynthesis	HSD3B7	1.12467	0.401138	0.968938	0.343144	-0.138469
'Transport, extracellular'	'RTOTAL3FATPc'	0.270917	1.26482e-12	1.54981e-12	2.22341	0.0163557	3.86996e-25	3.23521e-25	0.029575	2.14194e+11	1.74807e+11	0.121847	0.816114	5.68865e-13	6.97041e-13				Transport, Lysosomal	SPHMYLNtl	1.07675	0.709119	1.02007	0.685382	-0.052644
'Transport, extracellular'	'RTOTAL2FATPc'	0.270917	4.39388e-13	1.47846e-12	2.22341	0.0163557	2.25339e-24	1.14006e-24	0.029575	6.16578e+11	1.83244e+11	0.121847	0.297194	1.97619e-13	6.64948e-13				Sphingolipid Metabolism	SMPD3l	1.07675	0.709119	1.02007	0.685382	-0.052644
'Carnitine shuttle'	'RTOTAL3CRNt'	0.270917	1.02532e-12	3.29076e-12	2.22341	0.0163557	4.61394e-25	5.54004e-25	0.029575	2.64228e+11	8.23267e+10	0.121847	0.311575	4.61146e-13	1.48005e-12				Valine, leucine, and isoleucine metabolism	r1105	1.07049	3.19298	3.16369	2.72749	1.95538
'R Group Synthesis'	'ARTPLM3m'	0.270917	6.45307e-13	2.16434e-12	2.22341	0.0163557	5.2572e-25	6.56736e-25	0.029575	4.19827e+11	1.25173e+11	0.121847	0.298154	2.90233e-13	9.7343e-13				Fatty acid oxidation	r1356	1.07049	3.19298	3.16369	2.72749	1.95538
'Carnitine shuttle'	'RTOTAL3CRNCPT2'	0.270917	3.77317e-13	2.47934e-12	2.22341	0.0163557	5.04644e-25	5.97253e-25	0.029575	7.18009e+11	1.0927e+11	0.121847	0.152184	1.69702e-13	1.11511e-12				Transport, Golgi Apparatus	CERT2gt	1.01081	0.614024	0.960509	0.611688	-0.0497624
'Carnitine shuttle'	'RTOTAL3CRNCPT1'	0.270917	-3.51549e-13	1.52869e-12	2.22341	0.0163557	3.49095e-25	5.73345e-25	0.029575	-7.70639e+11	1.77221e+11	0.121847	-0.229967	-1.58112e-13	6.87544e-13				Sphingolipid Metabolism	B3GNT39g	1.01081	0.614024	0.960509	0.611688	-0.0497624
'Fatty Acid Metabolism'	'LPS2e'	0.270917	-1.16046e-12	-4.61731e-13	2.22341	0.0163557	1.97419e-25	2.40076e-25	0.029575	-2.33457e+11	-5.86743e+11	0.121847	2.51328	-5.21926e-13	-2.07668e-13				Sphingolipid Metabolism	GLB1	1.01081	0.614024	0.960509	0.611688	-0.0497624
'Fatty Acid Metabolism'	'LPS3e'	0.270917	-1.39406e-12	3.85126e-13	2.22341	0.0163557	2.06284e-25	2.25635e-25	0.029575	-1.94336e+11	7.03451e+11	0.121847	-3.61976	-6.26992e-13	1.73214e-13				Transport, Lysosomal	GALGLUSIDEtl	1.01081	0.614024	0.960509	0.611688	-0.0497624
'Triacylglycerol Synthesis'	'LPSe'	0.270917	-1.20636e-12	-7.84325e-13	2.22341	0.0163557	2.1061e-25	2.29414e-25	0.029575	-2.24574e+11	-3.45415e+11	0.121847	1.53809	-5.42571e-13	-3.52757e-13				Sphingolipid Metabolism	GBAl	1.01081	0.614024	0.960509	0.611688	-0.0497624
'Glycerophospholipid Metabolism'	'GLYK'	0.270917	-7.81511e-13	-2.37229e-12	2.22341	0.0163557	1.48155e-24	6.95846e-25	0.029575	-3.46659e+11	-1.14201e+11	0.121847	0.329432	-3.51491e-13	-1.06696e-12				Transport, Lysosomal	GLCtly	1.01081	0.614024	0.960509	0.611688	-0.0497624
'Transport, Extracellular'	'THMDt4'	0.223526	0.212659	0.142497	0.246094	0.0124032	0.0130627	0.00815467	0.00934253	1.0511	1.56864	0.908296	1.49238	0.864138	0.579034				Transport, Lysosomal	COAtl	0.986994	0.100011	1.80722	0.216085	0.831039
'Transport, Nuclear'	'PItn'	0.218906	0.141436	0.215334	0.197661	0.0159277	0.00729188	0.00876897	0.0193487	1.54774	1.01659	1.10748	0.65682	0.715546	1.08941				Transport, Lysosomal	DPCOAtl	0.986994	0.100011	1.80722	0.216085	0.831039
'Arginine and Proline Metabolism'	'NOS2'	0.215342	0.301159	0.105135	0.107425	0.0292703	0.0499859	0.00655195	0.00874763	0.715046	2.04825	2.00458	2.8645	2.80342	0.978679				CoA Catabolism	LAPCOAl	0.986994	0.100011	1.80722	0.216085	0.831039
'Transport, Extracellular'	'THYMDt1'	0.200207	0.223117	0.292019	0.16566	0.0125476	0.0134911	0.0085196	0.00941633	0.897319	0.685596	1.20854	0.76405	1.34684	1.76276				CoA Catabolism	DPCOAPP	0.986994	0.100011	1.80722	0.216085	0.831039
'R Group Synthesis'	'ARTFR31'	0.188175	0.10139	16.8058	15.4391	0.0141515	0.00433921	31.7005	27.1529	1.85595	0.011197	0.0121882	0.00603303	0.00656708	1.08852				Bile acid synthesis	r1150	0.986994	0.100011	1.80722	0.216085	0.831039
'R Group Synthesis'	'ARTPLM1m'	0.18005	0.271347	27.611	24.7519	0.0149843	0.0261437	10.586	12.3965	0.66354	0.00652094	0.00727419	0.00982751	0.0109627	1.11551				Unassigned	EX_pnto_R(e)	0.986994	0.100011	1.80722	0.216085	0.831039
'Carnitine shuttle'	'RTOTALCRNt'	0.18005	0.271347	27.611	24.7519	0.0149843	0.0261437	10.586	12.3965	0.66354	0.00652094	0.00727419	0.00982751	0.0109627	1.11551				Transport, Extracellular	CYSTSERex	0.954694	0.253363	0.532955	0.128436	-0.441754
'Carnitine shuttle'	'RTOTALCRNCPT2'	0.18005	0.271347	27.611	24.7519	0.0149843	0.0261437	10.586	12.3965	0.66354	0.00652094	0.00727419	0.00982751	0.0109627	1.11551				Unassigned	EX_orn(e)	0.908731	0.318535	4.26757	8.10123	3.69619
'Carnitine shuttle'	'RTOTALCRNCPT1'	0.18005	0.271347	27.611	24.7519	0.0149843	0.0261437	10.586	12.3965	0.66354	0.00652094	0.00727419	0.00982751	0.0109627	1.11551				Nucleotides	AMPDA	0.896506	0.409588	0.708701	0.262494	-0.209485
'Nucleotides'	'DURIPP'	0.172869	0.191381	0.142868	0.182231	0.00895491	0.00907081	0.00946536	0.00865627	0.903275	1.20999	0.948626	1.33956	1.05021	0.783992				Glycine, serine, alanine and threonine metabolism	CYSTALArBATtc	0.882584	0.241515	1.38065	0.148961	0.564325
'Tryptophan metabolism'	'TRPO2'	0.16969	0.221707	0.297275	0.203712	0.0067487	0.00457888	0.0021157	0.010587	0.765378	0.570816	0.832987	0.745797	1.08833	1.45929				Arginine and Proline Metabolism	NOS1	0.815981	0.313987	0.876869	0.41166	0.0746194
'Tryptophan metabolism'	'FKYNH'	0.16969	0.221707	0.297275	0.203712	0.0067487	0.00457888	0.0021157	0.010587	0.765378	0.570816	0.832987	0.745797	1.08833	1.45929				Unassigned	EX_no(e)	0.815981	0.313987	0.876869	0.41166	0.0746194
'Transport, extracellular'	'Lkynrtr'	0.16969	0.221707	0.297275	0.203712	0.0067487	0.00457888	0.0021157	0.010587	0.765378	0.570816	0.832987	0.745797	1.08833	1.45929				CoA Biosynthesis	PPNCL3	0.814067	0.341738	0.877677	0.466454	0.0781392
'Exchange/demand reaction'	'EXLkynr'	0.16969	0.221707	0.297275	0.203712	0.0067487	0.00457888	0.0021157	0.010587	0.765378	0.570816	0.832987	0.745797	1.08833	1.45929				Glycerophospholipid Metabolism	PETOHMm_hs	0.791338	0.0761869	0.581613	0.0487285	-0.265026
'R Group Synthesis'	'ARTFR34'	0.163063	0.162281	7.08447	6.78208	0.0110525	0.0117523	22.7246	18.0005	1.00482	0.023017	0.0240433	0.0229065	0.0239279	1.04459				Transport, Mitochondrial	PCFLOPm	0.791338	0.0761869	0.581613	0.0487285	-0.265026
'Nucleotides'	'RNDR2'	0.147512	0.138106	0.185666	0.129092	0.00920474	0.00927776	0.00952908	0.00871337	1.06811	0.794501	1.14268	0.743841	1.06982	1.43824				Bile Acid Biosynthesis	CH25H	0.768369	0.233837	1.22581	0.392134	0.595335
UN	'EX_succ(e)'	0.140875	0.0885938	-0.00146877	-0.0349999	1.07792e-05	4.65165e-06	8.53833e-10	8.113e-07	1.59012	-95.9133	-4.02501	-60.3183	-2.53126	0.0419651				Urea cycle	r0672	0.768369	0.233837	1.22581	0.392134	0.595335
'Nucleotides'	'RNDR3'	0.131293	0.18744	0.233882	0.166437	0.00806042	0.00900279	0.0133442	0.0107367	0.70045	0.561363	0.788843	0.801433	1.1262	1.40523				Taurine and hypotaurine metabolism	3SALACBOXL	0.749745	0.224664	0.67713	0.176227	-0.0968522
'Fatty acid oxidation'	'DUTPDP'	0.128986	0.130596	0.0607229	0.105504	0.00727609	0.00675162	0.00104795	0.00429109	0.987669	2.12417	1.22257	2.15068	1.23783	0.575553				Glycerophospholipid Metabolism	PSSA2_hs	0.727491	0.0558907	0.478709	0.0218857	-0.341973
'Nucleotides'	'NDPK6'	0.128986	0.130596	0.0607229	0.105504	0.00727609	0.00675162	0.00104795	0.00429109	0.987669	2.12417	1.22257	2.15068	1.23783	0.575553				Glycerophospholipid Metabolism	ETHAK	0.727491	0.0558907	0.478709	0.0218857	-0.341973
'Tyrosine metabolism'	'r0789'	0.11326	0.104882	0.151211	0.115464	0.00441247	0.00437181	0.00994391	0.00618919	1.07989	0.749023	0.98091	0.693613	0.908346	1.30959				Pyrimidine Catabolism	UPPN	0.71913	0.0886998	0.602074	0.0944665	-0.162774
'Steroid metabolism'	'r0480'	0.11326	0.104882	0.151211	0.115464	0.00441247	0.00437181	0.00994391	0.00618919	1.07989	0.749023	0.98091	0.693613	0.908346	1.30959				Pyrimidine Catabolism	DHPM1	0.71913	0.0886998	0.602074	0.0944665	-0.162774
'Vitamin A metabolism'	'r0788'	0.11326	0.104882	0.151211	0.115464	0.00441247	0.00437181	0.00994391	0.00618919	1.07989	0.749023	0.98091	0.693613	0.908346	1.30959				Urea cycle	r0671	0.709005	0.250845	0.888977	0.390405	0.253837
'Miscellaneous'	'PPAn'	0.109453	0.0707179	0.107667	0.0988307	0.00398191	0.00182297	0.00219224	0.00483717	1.54774	1.01659	1.10748	0.65682	0.715546	1.08941				Urea cycle	r0561	0.650289	0.13863	0.485901	0.0888165	-0.252792
'Transport, Nuclear'	'DUDPtn'	0.109453	0.0707179	0.107667	0.0988307	0.00398191	0.00182297	0.00219224	0.00483717	1.54774	1.01659	1.10748	0.65682	0.715546	1.08941				Urea cycle	r0385	0.650289	0.13863	0.485901	0.0888165	-0.252792
'Nucleotides'	'DUTPDPn'	0.109453	0.0707179	0.107667	0.0988307	0.00398191	0.00182297	0.00219224	0.00483717	1.54774	1.01659	1.10748	0.65682	0.715546	1.08941				Purine catabolism	CHSTEROLtrc	0.637904	0.000403484	0.636034	0.000424938	-0.00293125
'Nucleotides'	'NDPK6n'	0.109453	0.0707179	0.107667	0.0988307	0.00398191	0.00182297	0.00219224	0.00483717	1.54774	1.01659	1.10748	0.65682	0.715546	1.08941				Heme Biosynthesis	PPPGOm	0.630485	0.00575156	0.649941	0.00327277	0.0308591
'Nucleotides'	'NDP8'	0.10876	0.116934	0.0539945	0.108441	0.00466976	0.00595407	0.00108648	0.00608331	0.930094	2.01427	1.00294	2.16567	1.07832	0.497915				Fatty acid oxidation	r0604	0.602304	0.12452	0.354617	0.0383743	-0.411233
'Glycolysis/Gluconeogenesis'	'ALDD2x'	0.0972578	0.183911	0.172566	0.248262	0.00364105	0.0132445	0.012026	0.0274739	0.528832	0.563598	0.391755	1.06574	0.740793	0.695098				Urea cycle	r0670	0.602304	0.12452	0.354617	0.0383743	-0.411233
'CoA Catabolism'	'PAN4PP'	0.0754217	0.0685705	4.09489	3.95846	0.000250138	0.000266181	0.433027	0.569465	1.09991	0.0184185	0.0190533	0.0167454	0.0173225	1.03447				Alanine and Aspartate Metabolism	ASNS1	0.593876	0.135458	0.411303	0.0577425	-0.307427
'CoA Catabolism'	'PNTEH'	0.0754217	0.0685705	4.09489	3.95846	0.000250138	0.000266181	0.433027	0.569465	1.09991	0.0184185	0.0190533	0.0167454	0.0173225	1.03447				Transport, Extracellular	ARGtiDF	0.592825	0.00028771	0.592075	0.000296617	-0.00126562
'Taurine and hypotaurine metabolism'	'CYSAMO'	0.0754217	0.0685705	4.09489	3.95846	0.000250138	0.000266181	0.433027	0.569465	1.09991	0.0184185	0.0190533	0.0167454	0.0173225	1.03447				Unassigned	EX_arg_L(e)	0.572702	2.88139e-05	0.57421	4.64816e-05	0.00263296
'Glycerophospholipid Metabolism'	'PETHCT'	0.0703118	0.138574	0.271863	0.190872	0.00183187	0.00738617	0.03609	0.0183909	0.507394	0.25863	0.368371	0.509721	0.726006	1.42432				Pyrimidine Catabolism	NTD2	0.55436	0.0776741	0.487937	0.081874	-0.119819
'Glycerophospholipid Metabolism'	'CEPTE'	0.0703118	0.138574	0.271863	0.190872	0.00183187	0.00738617	0.03609	0.0183909	0.507394	0.25863	0.368371	0.509721	0.726006	1.42432				Pyrimidine Catabolism	PYNP2r	0.55436	0.0776741	0.487937	0.081874	-0.119819
'Carnitine shuttle'	'CSNAT3x'	0.0684287	0.0664405	11.0733	11.4021	5.09916e-05	5.38189e-05	0.00229353	0.00203358	1.02992	0.00617963	0.00600139	0.00600009	0.00582702	0.971157				Glycerophospholipid Metabolism	PSDm_hs	0.545228	0.0559437	0.296981	0.0219336	-0.45531
'Transport, Peroxisomal'	'CRNCAR3tp'	0.0684287	0.0664405	11.0733	11.4021	5.09916e-05	5.38189e-05	0.00229353	0.00203358	1.02992	0.00617963	0.00600139	0.00600009	0.00582702	0.971157				Transport, Mitochondrial	PSFLIPm	0.545228	0.0559437	0.296981	0.0219336	-0.45531
'Carnitine shuttle'	'PCRNtm'	0.0684287	0.0664405	11.0733	11.4021	5.09916e-05	5.38189e-05	0.00229353	0.00203358	1.02992	0.00617963	0.00600139	0.00600009	0.00582702	0.971157				IMP Biosynthesis	GLUPRT	0.485514	0.0754882	1.79114	0.199514	2.68915
'Carnitine shuttle'	'CSNAT2m'	0.0684287	0.0664405	11.0733	11.4021	5.09916e-05	5.38189e-05	0.00229353	0.00203358	1.02992	0.00617963	0.00600139	0.00600009	0.00582702	0.971157				IMP Biosynthesis	PRFGS	0.485514	0.0754882	1.79114	0.199514	2.68915
'Taurine and hypotaurine metabolism'	'TAURtcx'	0.0684287	0.0664405	11.0733	11.4021	5.09916e-05	5.38189e-05	0.00229353	0.00203358	1.02992	0.00617963	0.00600139	0.00600009	0.00582702	0.971157				IMP Biosynthesis	ADSL2	0.485514	0.0754882	1.79114	0.199514	2.68915
UN	'EX_tchola(e)'	0.0684287	0	11.0733	11.4021	5.09916e-05	0	0.00229353	0.00203358	#DIV/0!	0.00617963	0.00600139	0	0	0.971157				IMP Biosynthesis	AICART	0.485514	0.0754882	1.79114	0.199514	2.68915
'Bile Acid Biosynthesis'	'BAAT2x'	0.0684287	2.12954e-12	11.0733	11.4021	5.09916e-05	3.38462e-25	0.00229353	0.00203358	3.2133e+10	0.00617963	0.00600139	1.92314e-13	1.86767e-13	0.971157				IMP Biosynthesis	AIRCr	0.485514	0.0754882	1.79114	0.199514	2.68915
'Bile Acid Biosynthesis'	'AKR1C42'	0.0684287	1.03992e-12	11.0733	11.4021	5.09916e-05	5.01753e-25	0.00229353	0.00203358	6.58016e+10	0.00617963	0.00600139	9.39131e-14	9.12043e-14	0.971157				IMP Biosynthesis	PRAIS	0.485514	0.0754882	1.79114	0.199514	2.68915
'Transport, Peroxisomal'	'THCHOLSTOICtm'	0.0684287	7.11246e-15	11.0733	11.4021	5.09916e-05	2.35461e-25	0.00229353	0.00203358	9.62096e+12	0.00617963	0.00600139	6.42309e-16	6.23783e-16	0.971157				IMP Biosynthesis	PRAGSr	0.485514	0.0754882	1.79114	0.199514	2.68915
'Nucleotides'	'RE2626M'	0.0684287	-1.93965e-14	11.0733	11.4021	5.09916e-05	3.62835e-25	0.00229353	0.00203358	-3.52789e+12	0.00617963	0.00600139	-1.75165e-15	-1.70113e-15	0.971157				IMP Biosynthesis	PRASCS	0.485514	0.0754882	1.79114	0.199514	2.68915
'Transport, Mitochondrial'	'XOLTRIOLtm'	0.0684287	-2.78899e-13	11.0733	11.4021	5.09916e-05	2.97551e-25	0.00229353	0.00203358	-2.45353e+11	0.00617963	0.00600139	-2.51867e-14	-2.44603e-14	0.971157				IMP Biosynthesis	GARFT	0.485514	0.0754882	1.79114	0.199514	2.68915
'Bile Acid Biosynthesis'	'AKR1D2'	0.0684287	-5.11388e-13	11.0733	11.4021	5.09916e-05	4.1759e-25	0.00229353	0.00203358	-1.3381e+11	0.00617963	0.00600139	-4.61823e-14	-4.48502e-14	0.971157				Glycerophospholipid Metabolism	PGPP_hs	0.455641	0.000205855	0.454305	0.000216801	-0.00293125
'Miscellaneous'	'r1025'	0.0684287	-6.10626e-13	11.0733	11.4021	5.09916e-05	3.59149e-25	0.00229353	0.00203358	-1.12063e+11	0.00617963	0.00600139	-5.51442e-14	-5.35537e-14	0.971157				Glycerophospholipid Metabolism	PGPPT	0.455641	0.000205855	0.454305	0.000216801	-0.00293125
'Bile Acid Biosynthesis'	'HSD17B4x'	0.0684287	-3.09966e-13	11.0733	11.4021	5.09916e-05	3.03558e-25	0.00229353	0.00203358	-2.20762e+11	0.00617963	0.00600139	-2.79923e-14	-2.71849e-14	0.971157				Transport, Nuclear	DATPtn	0.412209	0.000168481	0.411001	0.00017744	-0.00293125
'Bile Acid Biosynthesis'	'P45027A11m'	0.0684287	-1.15929e-12	11.0733	11.4021	5.09916e-05	2.81106e-25	0.00229353	0.00203358	-5.90263e+10	0.00617963	0.00600139	-1.04693e-13	-1.01673e-13	0.971157				Nucleotides	NDPK8	0.412209	0.000168481	0.411001	0.00017744	-0.00293125
'Bile Acid Biosynthesis'	'SCPx'	0.0684287	-7.52418e-13	11.0733	11.4021	5.09916e-05	2.87942e-25	0.00229353	0.00203358	-9.0945e+10	0.00617963	0.00600139	-6.79491e-14	-6.59893e-14	0.971157				Nucleotides	DTMPK	0.409333	0.000166138	0.408133	0.000174972	-0.00293125
'Pyrimidine Catabolism'	'RE2625M'	0.0684287	-1.23447e-12	11.0733	11.4021	5.09916e-05	3.96535e-25	0.00229353	0.00203358	-5.54318e+10	0.00617963	0.00600139	-1.11482e-13	-1.08266e-13	0.971157				Arginine and Proline Metabolism	NOS2	0.40799	0.0784968	0.438434	0.102915	0.0746194
'Tryptophan metabolism'	'TRPHYDRO2'	0.0560217	0.040077	-0.738927	-0.622228	0.0010014	0.000576698	0.00152957	0.010523	1.39785	-0.0758149	-0.090034	-0.0542367	-0.0644087	1.18755				Transport, mitochondrial	r0186	0.38743	0.0276035	0.244349	0.0110594	-0.369308
'Tryptophan metabolism'	'EX5MTP'	0.0560217	0.040077	-0.738927	-0.622228	0.0010014	0.000576698	0.00152957	0.010523	1.39785	-0.0758149	-0.090034	-0.0542367	-0.0644087	1.18755				Glycerophospholipid Metabolism	CLS_hs	0.364525	0.000131756	0.363457	0.000138762	-0.00293125
'Tryptophan metabolism'	'5MTPtr'	0.0560217	0.040077	-0.738927	-0.622228	0.0010014	0.000576698	0.00152957	0.010523	1.39785	-0.0758149	-0.090034	-0.0542367	-0.0644087	1.18755				Tryptophan metabolism	TRPO2	0.340601	0.00107216	0.352625	0.00070162	0.0353019
'Tryptophan metabolism'	'HIOMT5mtp'	0.0560217	0.040077	-0.738927	-0.622228	0.0010014	0.000576698	0.00152957	0.010523	1.39785	-0.0758149	-0.090034	-0.0542367	-0.0644087	1.18755				Tryptophan metabolism	FKYNH	0.340601	0.00107216	0.352625	0.00070162	0.0353019
UN	'EX_cytd(e)'	0.0460046	0.0508626	-1.09534	0.0452219	1.75882e-06	1.65232e-06	0.0642126	5.22214e-06	0.904488	-0.0420001	1.01731	-0.0464353	1.12473	-24.2215				Transport, extracellular	Lkynrtr	0.340601	0.00107216	0.352625	0.00070162	0.0353019
'Taurine and hypotaurine metabolism'	'HYPTROX'	0.044476	0.0436611	2.35219	2.32789	5.24208e-05	4.06448e-05	0.125239	0.169464	1.01866	0.0189083	0.0191057	0.0185619	0.0187557	1.01044				Exchange/demand reaction	EXLkynr	0.340601	0.00107216	0.352625	0.00070162	0.0353019
UN	'EX_gln_L(e)'	0.04442	0.0499828	0.0864818	0.0443911	1.85526e-07	3.6063e-07	7.09407e-07	2.72985e-06	0.888705	0.513634	1.00065	0.577958	1.12597	1.94818				Transport, Nuclear	DGTPtn	0.309493	9.49769e-05	0.308586	0.000100027	-0.00293125
'CoA Catabolism'	'DPCOAPP'	0.0439048	0.0329588	2.98628	2.77765	0.00022246	0.000209586	0.132979	0.152739	1.33211	0.0147022	0.0158065	0.0110367	0.0118657	1.07511				Cholesterol metabolism	r1097	0.302954	0.0483913	0.528275	0.08561	0.743744
'Transport, Lysosomal'	'DPCOAtl'	0.0439048	0.0329588	2.98628	2.77765	0.00022246	0.000209586	0.132979	0.152739	1.33211	0.0147022	0.0158065	0.0110367	0.0118657	1.07511				Fatty acid oxidation	r1359	0.302954	0.0483913	0.528275	0.08561	0.743744
'Transport, Lysosomal'	'COAtl'	0.0439048	0.0329588	2.98628	2.77765	0.00022246	0.000209586	0.132979	0.152739	1.33211	0.0147022	0.0158065	0.0110367	0.0118657	1.07511				Nucleotides	CTPS1	0.279558	0.0226476	0.40974	0.0422624	0.465674
'CoA Catabolism'	'LAPCOAl'	0.0439048	0.0329588	2.98628	2.77765	0.00022246	0.000209586	0.132979	0.152739	1.33211	0.0147022	0.0158065	0.0110367	0.0118657	1.07511				Nucleotides	RNDR3	0.248383	0.011248	0.200446	0.0125894	-0.192999
'Bile acid synthesis'	'r1150'	0.0439048	0.0329588	2.98628	2.77765	0.00022246	0.000209586	0.132979	0.152739	1.33211	0.0147022	0.0158065	0.0110367	0.0118657	1.07511				Transport, Mitochondrial	PEFLIPm	0.246109	0.0212031	0.284632	0.0281184	0.156528
UN	'EX_pnto_R(e)'	0.0439048	0.0329588	2.98628	2.77765	0.00022246	0.000209586	0.132979	0.152739	1.33211	0.0147022	0.0158065	0.0110367	0.0118657	1.07511				Transport, Extracellular	THMDt4	0.235115	0.011128	0.212481	0.0103784	-0.0962672
UN	'EX_taur(e)'	0.0432244	0.0377905	-0.00136172	-0.00268398	4.24532e-06	3.5562e-06	1.15063e-09	1.81458e-08	1.14379	-31.7425	-16.1046	-27.752	-14.08	0.507351				Glycerophospholipid Metabolism	PETHCT	0.217794	0.0273891	0.129202	0.0104429	-0.406771
'Transport, Endoplasmic Reticular'	'COAtr'	0.0389345	0.032253	5.79422	6.17593	0.000337151	0.000326939	8.52489	8.17015	1.20716	0.00671954	0.00630423	0.00556641	0.00522237	0.938194				Glycerophospholipid Metabolism	CEPTE	0.217794	0.0273891	0.129202	0.0104429	-0.406771
'Miscellaneous'	'r1013'	0.0389345	-1.14281e-13	5.79422	6.17593	0.000337151	1.64853e-25	8.52489	8.17015	-3.40691e+11	0.00671954	0.00630423	-1.97232e-14	-1.85042e-14	0.938194				Nucleotides	RNDR4	0.211621	0.00427839	0.208061	0.00393495	-0.0168229
'Bile Acid Biosynthesis'	'VLCSr'	0.0389345	-2.02424e-13	5.79422	6.17593	0.000337151	1.39571e-25	8.52489	8.17015	-1.92341e+11	0.00671954	0.00630423	-3.49355e-14	-3.27763e-14	0.938194				Glycolysis/Gluconeogenesis	ALDD2x	0.201662	0.0137248	0.104267	0.00404511	-0.482962
'Tryptophan metabolism'	'r1014'	0.0389345	-4.32082e-14	5.79422	6.17593	0.000337151	1.70859e-25	8.52489	8.17015	-9.0109e+11	0.00671954	0.00630423	-7.45712e-15	-6.99623e-15	0.938194				Transport, Nuclear	PItn	0.200529	0.00953211	0.102952	0.00420171	-0.486599
'Bile Acid Biosynthesis'	'P4508B11r'	0.0361081	3.18404e-13	5.32635	7.3874	0.000346334	4.57611e-25	8.47568	4.11052	1.13403e+11	0.00677916	0.0048878	5.97791e-14	4.3101e-14	0.721004				Glycolysis/Gluconeogenesis	ALDD2y	0.185768	0.0150115	0.140082	0.0078282	-0.245931
'Bile Acid Biosynthesis'	'P4508B13r'	0.0323205	-1.35046e-12	5.74691	4.01473	0.000342419	1.96593e-25	8.47305	4.11178	-2.3933e+10	0.00562398	0.00805047	-2.34988e-13	-3.36375e-13	1.43145				Transport, Extracellular	THYMDt1	0.174218	0.0111045	0.195652	0.0103335	0.12303
'CoA Biosynthesis'	'PPCDC'	0.0315169	0.0356117	1.10861	1.18082	0.000214839	0.000263902	0.293747	0.397352	0.885017	0.0284291	0.0266908	0.0321227	0.0301585	0.938855				Nucleotides	DURIPP	0.16477	0.00745452	0.114138	0.0103655	-0.307292
'CoA Biosynthesis'	'PNTK'	0.0315169	0.0356117	1.10861	1.18082	0.000214839	0.000263902	0.293747	0.397352	0.885017	0.0284291	0.0266908	0.0321227	0.0301585	0.938855				Nucleotides	RNDR2	0.144723	0.00746637	0.194448	0.0104751	0.343589
'Bile Acid Biosynthesis'	'P4507A1r'	0.0302313	0.00707685	2.3091	5.69966	0.000193237	8.8417e-06	0.93349	6.15497	4.27186	0.0130922	0.00530405	0.00306476	0.00124163	0.405129				Tyrosine metabolism	r0789	0.122267	0.0080544	0.105158	0.00581223	-0.139929
'Bile Acid Biosynthesis'	'VLCSp'	0.0294942	1.14714e-12	5.27904	5.2262	0.000320382	3.30577e-25	8.51754	8.16936	2.57111e+10	0.00558703	0.00564352	2.17301e-13	2.19497e-13	1.01011				Steroid metabolism	r0480	0.122267	0.0080544	0.105158	0.00581223	-0.139929
'Transport, extracellular'	'RE2814R'	0.0231845	0.0283672	6.03153	4.86672	0.000187108	0.000275436	3.86572	6.28641	0.8173	0.00384388	0.00476388	0.00470314	0.00582881	1.23934				Vitamin A metabolism	r0788	0.122267	0.0080544	0.105158	0.00581223	-0.139929
'Bile Acid Biosynthesis'	'P45027A1m'	0.0231845	0.0283672	6.03153	4.86672	0.000187108	0.000275436	3.86572	6.28641	0.8173	0.00384388	0.00476388	0.00470314	0.00582881	1.23934				Pyrimidine Biosynthesis	CTPS2	0.106298	0.00413427	0.0692346	0.00140716	-0.348675
'Taurine and hypotaurine metabolism'	'LCYSTCBOXL'	0.0227012	0.0169089	6.36751	6.74367	0.000193474	0.000119164	0.5051	0.682203	1.34256	0.00356516	0.00336629	0.00265549	0.00250737	0.944219				Miscellaneous	PPAn	0.100264	0.00238303	0.0514759	0.00105043	-0.486599
'Cysteine Metabolism'	'2AMACSULT'	0.0227012	0.0169089	6.36751	6.74367	0.000193474	0.000119164	0.5051	0.682203	1.34256	0.00356516	0.00336629	0.00265549	0.00250737	0.944219				Nucleotides	DUTPDPn	0.100264	0.00238303	0.0514759	0.00105043	-0.486599
'Bile Acid Biosynthesis'	'HSD3B7P'	0.0219402	0.00370044	1.32154	1.63756	0.000192959	4.5692e-06	0.565249	0.97226	5.92906	0.0166019	0.0133981	0.0028001	0.00225973	0.807021				Transport, Nuclear	DUDPtn	0.100264	0.00238303	0.0514759	0.00105043	-0.486599
'CoA Biosynthesis'	'PPNCL3'	0.0174545	0.0192426	0.571247	0.731591	0.000161156	0.000196976	0.185908	0.32808	0.907077	0.0305552	0.0238583	0.0336853	0.0263024	0.780828				Nucleotides	NDPK6n	0.100264	0.00238303	0.0514759	0.00105043	-0.486599
'Bile Acid Biosynthesis'	'CH25H'	0.0150129	0.0309965	2.73263	0.835759	8.08691e-05	0.00026593	3.43151	0.302641	0.484342	0.00549395	0.0179632	0.0113431	0.0370879	3.26964				Unassigned	EX_gln_L(e)	0.0943409	2.2972e-07	0.0413231	4.19236e-08	-0.561981
'Urea cycle'	'r0672'	0.0150129	0.0309965	2.73263	0.835759	8.08691e-05	0.00026593	3.43151	0.302641	0.484342	0.00549395	0.0179632	0.0113431	0.0370879	3.26964				Fatty acid oxidation	DUTPDP	0.071178	0.00141247	0.0508259	0.000914209	-0.285932
'Urea cycle'	'r0671'	0.0140624	0.0163691	0.537368	0.449225	0.00010747	0.000144944	0.156275	0.0949425	0.859083	0.026169	0.0313037	0.0304615	0.0364385	1.19621				Nucleotides	NDPK6	0.071178	0.00141247	0.0508259	0.000914209	-0.285932
'Taurine and hypotaurine metabolism'	'3SALACBOXL'	0.0135302	0.0187517	0.609496	0.697315	9.02253e-05	0.00017568	0.143825	0.20495	0.721547	0.0221991	0.0194033	0.0307659	0.0268913	0.874061				Nucleotides	NDP8	0.0401788	0.000517668	0.105759	0.00217602	1.63222
UN	'EX_ade(e)'	0.0110058	0.0110496	0.0114472	0.0118062	3.17786e-07	3.10179e-07	2.07206e-07	3.7218e-07	0.996031	0.961443	0.932202	0.965273	0.935916	0.969587				Unassigned	EX_ade(e)	0.0121165	3.42722e-07	0.0115934	2.07111e-07	-0.0431695
UN	'EX_tyr_L(e)'	0.0104469	0.0103683	0.0112629	0.0117657	1.63022e-07	1.2379e-07	8.45105e-08	3.34093e-07	1.00758	0.927554	0.887916	0.920575	0.881235	0.957266				Transport, Extracellular	TAURt4(2)r	0.00128998	4.47082e-09	0.0013243	2.63822e-09	0.0265994
'Bile Acid Biosynthesis'	'HSD3B7'	0.00829112	0.0033764	0.987559	4.0621	2.73622e-05	3.90849e-06	0.339186	5.80077	2.45561	0.00839557	0.00204109	0.00341894	0.000831196	0.243115				Folate Metabolism	GGH_10FTHF5GLUe	6.82106e-10	1.15936e-20	7.00507e-10	1.17014e-20
'Folate Metabolism'	'GGH_10FTHF5GLUe'	5.53396e-10	3.7013e-10	7.77674e-10	-2.32683e-11	4.62083e-20	4.33701e-20	9.50124e-21	1.02992e-19	1.49514	0.711603	-23.7832	0.475945	-15.907	-33.422				Folate Metabolism	GGH_10FTHF6GLUe	3.25676e-10	7.16967e-21	3.5098e-10	6.17991e-21
'Folate Metabolism'	'GGH_10FTHF6GLUe'	2.95065e-10	2.18216e-10	4.10165e-10	1.11044e-10	7.9585e-21	5.473e-21	5.35318e-21	5.97793e-21	1.35217	0.719381	2.6572	0.532021	1.96514	3.69373				Transport, Golgi Apparatus	CMPACNAtg	1.51535e-10	9.01657e-22	1.60881e-10	5.39261e-22
'Transport, Golgi Apparatus'	'CMPACNAtg'	1.66704e-10	8.21563e-11	1.03092e-10	1.98972e-10	1.55698e-21	4.12392e-22	8.65499e-22	1.9739e-21	2.02911	1.61704	0.837827	0.796925	0.412905	0.518122				Aminosugar Metabolism	ACGAM2E	1.44635e-10	9.12118e-22	1.5371e-10	5.48118e-22
'Aminosugar Metabolism '	'CMPSAS'	1.66254e-10	8.10724e-11	7.37356e-12	1.13322e-10	1.58786e-21	4.86114e-22	1.08658e-22	3.68794e-21	2.05069	22.5474	1.4671	10.995	0.715417	0.0650674				Aminosugar Metabolism	CMPSAS	1.04119e-10	1.93455e-21	1.27856e-10	1.16539e-21
'Aminosugar Metabolism '	'ACGAM2E'	1.61623e-10	7.48778e-11	9.72581e-11	1.73706e-10	1.57989e-21	3.97832e-22	8.6996e-22	1.56764e-21	2.15849	1.66179	0.930437	0.769887	0.431059	0.559899				Aminosugar Metabolism	ACGAM6PSi	8.4373e-11	1.74552e-21	8.80298e-11	9.57514e-22
'Aminosugar Metabolism '	'ACGAM6PSi'	1.28646e-10	1.55559e-11	4.45833e-11	-6.21537e-13	2.94239e-21	2.8422e-22	1.16075e-21	4.82918e-24	8.26991	2.88552	-206.98	0.348918	-25.0281	-71.7308				Aminosugar Metabolism	CMPSASn	4.8365e-11	1.20252e-21	3.39296e-11	6.37877e-22
'Heme Biosynthesis'	'PPBNGS'	5.50083e-11	1.70151e-11	5.7884	3.93244	5.52565e-22	2.05934e-22	0.0198871	0.0198914	3.23291	9.50319e-12	1.39883e-11	2.93952e-12	4.32685e-12	1.47196				Transport, Nuclear	CTPtn	4.83426e-11	1.20291e-21	3.38105e-11	6.37096e-22
'Sphingolipid Metabolism'	'SIAT9g'	3.78782e-11	1.93764e-11	2.22349e-11	4.11387e-11	7.13472e-23	2.55936e-23	4.39002e-23	8.91805e-23	1.95487	1.70355	0.920743	0.871439	0.471	0.540486				Transport, Nuclear	ACNAMtn	4.83087e-11	1.20524e-21	3.36463e-11	6.38201e-22
'Sphingolipid Metabolism'	'ST8SIA12'	3.56997e-11	1.82639e-11	2.02532e-11	3.8447e-11	5.51683e-23	2.06976e-23	3.76785e-23	7.05695e-23	1.95466	1.76267	0.928542	0.901778	0.475039	0.526781				Transport, Nuclear	CMPACNAtn	4.70433e-11	1.20159e-21	3.24892e-11	6.36574e-22
'Transport, Golgi Apparatus'	'UGALNACtg'	3.12757e-11	1.26553e-11	1.82506e-11	3.81163e-11	1.02622e-22	2.51884e-23	5.08375e-23	1.09076e-22	2.47136	1.71368	0.820533	0.693415	0.332017	0.478814				Fructose and Mannose Metabolism	MAN6PI	4.33185e-11	3.16715e-21	3.84804e-11	3.24521e-21
'Aminosugar Metabolism '	'UAG4E'	2.26211e-11	4.64541e-12	5.96746e-12	2.71527e-11	1.0389e-22	2.30136e-23	4.74893e-23	6.1054e-23	4.86956	3.79074	0.833106	0.778457	0.171085	0.219774				Unassigned	EX_fe2(e)	3.44161e-11	7.75325e-22	5.33082e-11	5.90824e-22
'Sphingolipid Metabolism'	'ST8SIA51g'	1.97591e-11	9.72915e-12	1.15506e-11	2.17104e-11	1.90351e-23	7.303e-24	1.29378e-23	2.53113e-23	2.03091	1.71065	0.910119	0.842304	0.448133	0.532032				Sphingolipid Metabolism	SIAT9g	3.21818e-11	4.45298e-23	3.48034e-11	2.91591e-23
'Heme Degradation'	'HOXG'	1.67766e-11	5.27289e-12	1.4471	0.983111	3.69883e-23	1.46924e-23	0.00124294	0.00124321	3.18167	1.15933e-11	1.70648e-11	3.64376e-12	5.36347e-12	1.47196				Transport, Golgi Apparatus	UGALNACtg	3.10163e-11	6.12279e-23	3.25547e-11	3.76736e-23
'Heme Biosynthesis'	'UPPDC1'	1.60505e-11	5.25776e-12	1.4471	0.983111	3.97698e-23	1.59933e-23	0.00124294	0.00124321	3.05272	1.10915e-11	1.63262e-11	3.63331e-12	5.34808e-12	1.47196				Sphingolipid Metabolism	ST8SIA12	2.80004e-11	3.75459e-23	2.97886e-11	2.54302e-23
'Transport, Mitochondrial'	'FE2tm'	1.53302e-11	4.24317e-12	1.4471	0.983111	3.64687e-23	1.36008e-23	0.00124294	0.00124321	3.61291	1.05937e-11	1.55936e-11	2.93219e-12	4.31606e-12	1.47196				Aminosugar Metabolism	UAG4E	2.11096e-11	6.49906e-23	2.06065e-11	3.72763e-23
'Heme Biosynthesis'	'FCLTm'	1.51261e-11	4.17354e-12	1.4471	0.983111	3.56869e-23	1.31909e-23	0.00124294	0.00124321	3.62429	1.04527e-11	1.5386e-11	2.88407e-12	4.24524e-12	1.47196				Sphingolipid Metabolism	ST8SIA51g	1.68371e-11	1.1795e-23	1.77478e-11	8.44498e-24
'Transport, Mitochondrial'	'PHEMEtm'	1.47601e-11	3.54285e-12	1.4471	0.983111	3.52975e-23	1.2766e-23	0.00124294	0.00124321	4.16616	1.01998e-11	1.50137e-11	2.44824e-12	3.60371e-12	1.47196				Bile Acid Biosynthesis	AKR1C41	1.39306e-11	4.88975e-24	1.46049e-11	3.45621e-24
'Heme Biosynthesis'	'PPPG9tm'	1.43871e-11	3.32365e-12	1.4471	0.983111	3.50842e-23	1.27991e-23	0.00124294	0.00124321	4.32871	9.94202e-12	1.46343e-11	2.29676e-12	3.38074e-12	1.47196				Tyrosine metabolism	r1011	1.35214e-11	5.77145e-24	1.48734e-11	4.28752e-24
'Sphingolipid Metabolism'	'GALGT3'	1.3844e-11	6.80528e-12	7.60466e-12	1.42437e-11	8.50247e-24	3.42999e-24	6.01486e-24	1.02332e-23	2.0343	1.82046	0.971937	0.894883	0.477776	0.533897				Starch and Sucrose Metabolism	UDPGD	1.33655e-11	3.70729e-23	1.51895e-11	3.31079e-23
'Heme Biosynthesis'	'CPPPGO'	1.37845e-11	3.87226e-12	1.4471	0.983111	3.61593e-23	1.59847e-23	0.00124294	0.00124321	3.55981	9.5256e-12	1.40213e-11	2.67587e-12	3.93878e-12	1.47196				Bile Acid Biosynthesis	VLCS2r	1.32111e-11	5.61416e-24	1.45063e-11	4.19682e-24
'Heme Degradation'	'BILIRED'	1.35337e-11	2.18612e-12	1.4471	0.983111	3.6016e-23	1.25738e-23	0.00124294	0.00124321	6.19075	9.3523e-12	1.37662e-11	1.51069e-12	2.22368e-12	1.47196				Bile Acid Biosynthesis	AKR1D	1.28565e-11	4.99005e-24	1.37501e-11	3.44858e-24
'Bile Acid Biosynthesis'	'AKR1C41'	1.35272e-11	0.0664405	1.36117e-11	9.47688e-12	6.16407e-24	5.38189e-05	4.48784e-24	4.34724e-24	2.03599e-10	0.993796	1.42739	4.88113e+09	7.0108e+09	1.43631				Sphingolipid Metabolism	A4GALTg	1.26387e-11	1.88038e-23	1.31513e-11	1.58139e-23
UN	'EX_co(e)'	1.34664e-11	2.49047e-12	1.4471	0.983111	3.55854e-23	1.29088e-23	0.00124294	0.00124321	5.40715	9.30575e-12	1.36977e-11	1.72101e-12	2.53326e-12	1.47196				Tyrosine metabolism	r1012	1.25114e-11	5.70684e-24	1.38165e-11	4.18063e-24
'Transport, Extracellular'	'COt'	1.34067e-11	2.06156e-12	1.4471	0.983111	3.50361e-23	1.27689e-23	0.00124294	0.00124321	6.50315	9.2645e-12	1.3637e-11	1.42462e-12	2.09698e-12	1.47196				Transport, Mitochondrial	XOL7AH2tm	1.2088e-11	4.67639e-24	1.28358e-11	3.31834e-24
'Sphingolipid Metabolism'	'B3GALT43g'	1.32648e-11	6.48925e-12	7.39407e-12	1.31013e-11	8.36747e-24	3.38197e-24	5.93408e-24	1.02271e-23	2.04411	1.79397	1.01248	0.877629	0.495313	0.564376				Sphingolipid Metabolism	GALGT4	1.1673e-11	7.31653e-24	1.19313e-11	5.03797e-24
'Sphingolipid Metabolism'	'GALGT4'	1.2942e-11	5.26688e-12	7.4656e-12	1.62688e-11	1.12248e-23	4.12238e-24	7.54936e-24	1.62677e-23	2.45724	1.73355	0.795508	0.705486	0.32374	0.458889				Sphingolipid Metabolism	B3GALT44g	1.16684e-11	7.21372e-24	1.19494e-11	4.93847e-24
'Bile Acid Biosynthesis'	'AKR1D'	1.28759e-11	0.0664405	1.25329e-11	9.33048e-12	5.99404e-24	5.38189e-05	4.61419e-24	3.5375e-24	1.93796e-10	1.02737	1.37998	5.30128e+09	7.12081e+09	1.34322				Bile Acid Biosynthesis	P45027A14m	1.09573e-11	4.80736e-24	1.16348e-11	3.33204e-24
'Heme Biosynthesis'	'UPP3S'	1.28467e-11	3.6104e-12	1.4471	0.983111	3.44478e-23	1.36103e-23	0.00124294	0.00124321	3.55825	8.87755e-12	1.30674e-11	2.49492e-12	3.67242e-12	1.47196				Steroid Metabolism	RE1807M	1.08817e-11	5.0698e-24	1.16592e-11	3.57461e-24
'Sphingolipid Metabolism'	'ST3GAL23g'	1.2802e-11	6.14012e-12	6.96605e-12	1.25604e-11	8.24521e-24	3.3686e-24	5.85288e-24	1.0336e-23	2.08497	1.83777	1.01924	0.881435	0.488849	0.554606				Transport, Peroxisomal	DHCHOLESTANATEtm	1.0414e-11	4.69626e-24	1.12671e-11	3.24052e-24
'Sphingolipid Metabolism'	'B3GALT44g'	1.26698e-11	4.77707e-12	7.2505e-12	1.60199e-11	1.10315e-23	3.9835e-24	7.56032e-24	1.63088e-23	2.65221	1.74744	0.790878	0.658862	0.298196	0.452592				Unassigned	RE1804M	1.03346e-11	5.48081e-24	1.10545e-11	3.85081e-24
'Tyrosine metabolism'	'r1011'	1.25801e-11	0.032253	1.18279e-11	8.24051e-12	7.58825e-24	0.000326939	9.23004e-24	1.04573e-23	3.90043e-10	1.06359	1.52661	2.72686e+09	3.91396e+09	1.43534				Sphingolipid Metabolism	ST6GALNAC27	1.03041e-11	7.09694e-24	1.04881e-11	4.85515e-24
'Bile Acid Biosynthesis'	'VLCS2r'	1.24291e-11	0.032253	1.16399e-11	8.05703e-12	7.49216e-24	0.000326939	9.17835e-24	1.03867e-23	3.85361e-10	1.0678	1.54264	2.77091e+09	4.00309e+09	1.44468				Sphingolipid Metabolism	GALGT3	9.9566e-12	9.67497e-24	1.04192e-11	7.71476e-24
UN	'EX_so3(e)'	1.22549e-11	1.57828e-11	1.12912e-12	2.09946e-11	6.1303e-23	3.99392e-23	3.92446e-23	4.15115e-23	0.776475	10.8535	0.583719	13.9779	0.751755	0.0537816				Sphingolipid Metabolism	B3GALT5g	9.86345e-12	8.44598e-24	1.02512e-11	6.50165e-24
'Transport, Mitochondrial'	'XOL7AH2tm'	1.16869e-11	0.0664405	1.12851e-11	9.2703e-12	5.60896e-24	5.38189e-05	4.28475e-24	3.26093e-24	1.759e-10	1.03561	1.26068	5.88747e+09	7.16703e+09	1.21734				Sphingolipid Metabolism	B3GALT43g	9.48324e-12	9.50536e-24	1.01796e-11	7.6337e-24
'Sphingolipid Metabolism'	'ST6GALNAC27'	1.13545e-11	3.29768e-12	5.83847e-12	1.6022e-11	1.09034e-23	3.97432e-24	7.27097e-24	1.62775e-23	3.44316	1.94477	0.708679	0.56482	0.205822	0.364403				Aminosugar Metabolism	UAGALDP	9.22058e-12	4.49794e-24	1.02938e-11	4.40572e-24
'Bile Acid Biosynthesis'	'P45027A14m'	1.10607e-11	0.0664405	1.00351e-11	8.83553e-12	5.5445e-24	5.38189e-05	4.30022e-24	3.32174e-24	1.66476e-10	1.1022	1.25185	6.62079e+09	7.5197e+09	1.13577				Fatty acid oxidation	FAOXC183806m	9.11701e-12	1.33861e-23	9.99566e-12	1.33931e-23
'Tyrosine metabolism'	'r1012'	1.10258e-11	0.032253	1.08915e-11	7.77535e-12	7.57183e-24	0.000326939	9.21573e-24	1.02321e-23	3.41852e-10	1.01233	1.41804	2.96129e+09	4.14811e+09	1.40078				Unassigned	r1254	8.95246e-12	4.02148e-24	8.13638e-12	3.16795e-24
'Transport, Extracellular'	'ACCOAgt'	1.06898e-11	7.06663e-12	6.3907e-12	8.26007e-12	4.99068e-24	3.96485e-24	3.79412e-24	7.53444e-24	1.51271	1.6727	1.29415	1.10577	0.855517	0.773686				Sphingolipid Metabolism	ST3GAL23g	8.89516e-12	9.41683e-24	9.59803e-12	7.6118e-24
'Heme Biosynthesis'	'HMBS'	1.06471e-11	2.84289e-12	1.4471	0.983111	3.57011e-23	1.53776e-23	0.00124294	0.00124321	3.74517	7.35754e-12	1.083e-11	1.96454e-12	2.89172e-12	1.47196				Sphingolipid Metabolism	SIAT4Bg	8.27871e-12	4.32182e-24	9.03362e-12	3.23196e-24
'Transport, Peroxisomal'	'DHCHOLESTANATEtm'	1.04837e-11	0.0664405	9.44677e-12	8.07709e-12	5.85848e-24	5.38189e-05	4.11159e-24	3.04508e-24	1.57791e-10	1.10977	1.29796	7.03314e+09	8.2258e+09	1.16958				Transport, Extracellular	ACCOAgt	7.54266e-12	3.43842e-24	8.84652e-12	3.06993e-24
'Steroid Metabolism'	'RE1807M'	1.0369e-11	0.0664405	1.0225e-11	6.5111e-12	7.10099e-24	5.38189e-05	9.22248e-24	3.7898e-24	1.56064e-10	1.01408	1.5925	6.49788e+09	1.02042e+10	1.57039				CoA synthesis	coagx	7.45657e-12	3.53211e-24	8.78497e-12	3.01013e-24
'Unassigned'	'RE1804M'	1.00009e-11	0.0664405	9.38323e-12	7.91698e-12	5.48155e-24	5.38189e-05	7.2884e-24	4.43647e-24	1.50523e-10	1.06582	1.26322	7.08077e+09	8.39215e+09	1.1852				Aminosugar Metabolism	ACGALK2	7.34739e-12	4.44314e-24	8.93736e-12	4.37722e-24
'CoA synthesis'	'coagx'	9.88044e-12	6.42397e-12	6.3567e-12	6.28242e-12	4.79771e-24	4.14652e-24	3.71667e-24	7.66087e-24	1.53806	1.55434	1.57271	1.01058	1.02253	1.01182				Bile Acid Biosynthesis	AMACR2p	7.30693e-12	1.58968e-24	7.58205e-12	1.38677e-24
'Aminosugar Metabolism '	'UAGALDP'	9.07528e-12	7.31604e-12	1.22843e-11	2.86783e-12	4.73013e-24	3.73009e-24	5.87507e-24	3.30789e-24	1.24046	0.738773	3.16452	0.595562	2.55107	4.28347				Transport, Peroxisomal	GLYCLTtp	7.24057e-12	3.77165e-24	7.70873e-12	4.03002e-24
'Aminosugar Metabolism '	'ACGALK2'	8.9262e-12	7.71369e-12	1.00371e-11	3.74538e-12	4.99562e-24	3.77129e-24	5.88767e-24	3.57867e-24	1.15719	0.88932	2.38326	0.768517	2.05952	2.67987				Alanine and Aspartate Metabolism	AGTix	7.14626e-12	1.54198e-24	7.3342e-12	1.27894e-24
'NAD Metabolism'	'NADS2'	8.64929e-12	5.65167e-12	1.02427e-11	-2.92965e-12	1.45627e-23	1.1671e-23	8.54849e-24	2.44521e-23	1.5304	0.844432	-2.95233	0.551774	-1.92913	-3.49623				Bile Acid Biosynthesis	ACOX22x	7.03577e-12	1.52864e-24	7.31719e-12	1.32656e-24
'Starch and Sucrose Metabolism'	'UDPGD'	8.37769e-12	6.24436e-12	1.5081e-11	1.07778e-11	3.02705e-23	2.11416e-23	3.27629e-23	5.68116e-23	1.34164	0.555514	0.777308	0.414056	0.579371	1.39926				Transport, Peroxisomal	DGCHOLtx	6.79257e-12	1.55357e-24	6.99867e-12	1.29978e-24
'Sphingolipid Metabolism'	'ST6GALNAC62'	7.91933e-12	4.25547e-12	4.93446e-12	7.53994e-12	2.83139e-24	1.35709e-24	2.62568e-24	4.06617e-24	1.86098	1.6049	1.05032	0.862398	0.564391	0.654443				Sphingolipid Metabolism	B3GALT3g	6.69455e-12	1.13849e-23	7.06143e-12	9.09976e-24
'Heme Biosynthesis'	'PPPGOm'	7.73382e-12	2.0525e-12	0.723551	0.491556	9.001e-24	3.30356e-24	0.000310735	0.000310804	3.76801	1.06887e-11	1.57334e-11	2.8367e-12	4.17551e-12	1.47196				Bile Acid Biosynthesis	BAAT3x	6.6108e-12	1.58421e-24	6.82984e-12	1.3289e-24
'Folate Metabolism'	'GGH_7THFe'	7.49257e-12	6.56723e-12	9.07072e-13	6.96911e-12	9.11096e-24	1.17403e-23	2.03127e-24	1.48676e-22	1.1409	8.26017	1.07511	7.24002	0.942334	0.130156				Bile Acid Biosynthesis	SCP2x	6.55038e-12	1.51654e-24	6.96797e-12	1.32566e-24
'Folate Metabolism'	'GGH_6THFe'	7.44115e-12	6.40904e-12	3.18659e-13	6.43899e-12	9.39404e-24	1.20195e-23	2.0982e-24	1.48815e-22	1.16104	23.3515	1.15564	20.1126	0.995348	0.0494889				Glyoxylate and Dicarboxylate Metabolism	GLYCTO1p	6.44263e-12	3.72351e-24	7.172e-12	4.03949e-24
'Sphingolipid Metabolism'	'GAO2g'	7.20359e-12	4.65293e-12	4.69011e-12	5.60327e-12	1.97746e-24	1.36503e-24	1.33737e-24	2.51074e-24	1.54818	1.53591	1.2856	0.992073	0.830395	0.83703				Nucleotides	CYTDK2m	6.41101e-12	9.18645e-24	1.06768e-11	1.38437e-23
'Tyrosine metabolism'	'THYPX'	7.16822e-12	5.17261e-12	3.67636e-12	1.26176e-11	1.45406e-23	8.33264e-24	4.8941e-24	6.8286e-23	1.3858	1.94982	0.568113	1.40699	0.409953	0.291368				Tyrosine metabolism	THYPX	6.34691e-12	7.42169e-24	3.50998e-12	4.25347e-24
'Folate Metabolism'	'GGH_5THFe'	6.94697e-12	6.24925e-12	1.26369e-12	6.91991e-12	9.31765e-24	1.20335e-23	2.07282e-24	1.47592e-22	1.11165	5.49739	1.00391	4.94526	0.903082	0.182616				Arginine and Proline Metabolism	DDPGAm	6.23077e-12	8.77137e-25	7.28795e-12	1.10119e-24
'Sphingolipid Metabolism'	'SIAT4Bg'	6.81872e-12	4.90579e-12	6.20501e-12	5.56906e-12	4.59209e-24	2.2377e-24	3.68955e-24	3.34471e-24	1.38993	1.09891	1.22439	0.790618	0.880901	1.11419				Sphingolipid Metabolism	ST6GALNAC62	6.22033e-12	6.13799e-24	6.47299e-12	5.48721e-24
'Sphingolipid Metabolism'	'B3GALT5g'	6.75693e-12	5.06093e-12	8.5889e-12	5.59123e-12	7.3349e-24	4.02642e-24	7.54216e-24	5.6968e-24	1.33512	0.786705	1.20849	0.589241	0.905155	1.53614				Bile Acid Biosynthesis	HSD17B42x	6.17767e-12	1.55732e-24	6.50307e-12	1.31515e-24
'Transport, Extracellular'	'GQ1BALPHAte'	6.74457e-12	3.66016e-12	3.5983e-12	5.85477e-12	2.1686e-24	6.95181e-25	1.04998e-24	2.351e-24	1.8427	1.87438	1.15198	1.01719	0.625158	0.614593				Arginine and Proline Metabolism	EHGLAT2m	5.77779e-12	1.38579e-24	6.08439e-12	1.73705e-24
'Inositol Phosphate Metabolism'	'GP1CALPHAte'	6.49811e-12	2.74889e-12	3.00644e-12	9.44394e-12	2.59822e-24	1.02525e-24	1.89939e-24	3.76527e-24	2.36391	2.1614	0.688072	0.914332	0.291074	0.318346				Glycine, Serine, and Threonine Metabolism	SPTix	5.61768e-12	1.57785e-24	5.66615e-12	1.30243e-24
'Unassigned'	'r1254'	6.42295e-12	4.76878e-12	1.00337e-11	3.13e-14	6.60363e-24	5.4792e-24	3.52394e-24	2.2488e-23	1.34687	0.640136	205.206	0.475275	152.357	320.566				Methionine and cysteine metabolism	r1026	5.61398e-12	1.55943e-24	6.11947e-12	1.29736e-24
'Purine Catabolism'	'PUNP2'	6.2881e-12	5.56655e-12	6.47599e-12	3.04225e-12	3.746e-24	4.10141e-24	2.37398e-24	6.54249e-24	1.12962	0.970987	2.06693	0.859567	1.82975	2.12869				Sphingolipid Metabolism	GAO2g	5.57769e-12	1.25583e-24	6.31248e-12	1.07255e-24
'Transport, Lysosomal'	'ACGALtly'	6.22351e-12	5.60199e-12	7.67914e-12	-4.40557e-13	3.95586e-24	3.13609e-24	4.99503e-24	2.2099e-24	1.11095	0.810445	-14.1265	0.729508	-12.7157	-17.4305				NAD Metabolism	NADS2	5.54142e-12	9.91814e-24	6.91527e-12	7.699e-24
'Transport, Peroxisomal'	'GLYCLTtp'	6.07791e-12	2.87814e-12	8.22414e-12	1.16301e-11	4.44973e-24	2.07993e-24	4.69024e-24	5.73677e-24	2.11175	0.739034	0.5226	0.349962	0.247472	0.70714				Transport, Extracellular	GQ1BALPHAte	5.51493e-12	1.31592e-24	5.84244e-12	8.62719e-25
'Transport, Extracellular'	'GP1Cte'	5.9829e-12	1.87925e-12	3.67667e-12	7.57691e-12	2.74307e-24	8.97135e-25	1.78618e-24	4.14555e-24	3.18366	1.62726	0.789623	0.511128	0.248024	0.485247				Transport, Mitochondrial	CYTDtm	5.50857e-12	8.84437e-24	9.85167e-12	1.35017e-23
'Bile Acid Biosynthesis'	'ACOX22x'	5.93723e-12	3.00894e-12	6.64342e-12	8.53201e-12	2.5526e-24	2.00606e-24	1.55425e-24	1.68234e-24	1.9732	0.893701	0.695877	0.45292	0.352665	0.778647				Pentose and Glucuronate Interconversions	DGULND	5.44155e-12	2.87177e-24	4.46735e-12	2.58416e-24
'Bile Acid Biosynthesis'	'AMACR2p'	5.93086e-12	3.13805e-12	7.48779e-12	7.90141e-12	2.54487e-24	2.10476e-24	1.64417e-24	1.76782e-24	1.88998	0.792071	0.750607	0.419089	0.39715	0.947652				Transport, Extracellular	GP1Cte	5.35297e-12	1.65922e-24	5.63674e-12	1.14831e-24
'Pentose and Glucuronate Interconversions'	'GULNDer'	5.88934e-12	3.99256e-12	7.09104e-12	4.71686e-12	4.22148e-24	2.13873e-24	4.09052e-24	4.17234e-24	1.47508	0.830532	1.24857	0.563043	0.846445	1.50334				Transport, extracellular	acgamte	5.18608e-12	1.04089e-23	5.66441e-12	1.44101e-23
'Fatty acid oxidation'	'FAOXC183806m'	5.76783e-12	4.18545e-12	7.60965e-12	8.30478e-12	6.75921e-24	3.56271e-24	1.16315e-23	7.40965e-24	1.37807	0.757963	0.694519	0.55002	0.503981	0.916297				Sphingolipid Metabolism	B3GNT32g	5.1121e-12	1.76985e-24	5.04461e-12	1.73046e-24
'Sphingolipid Metabolism'	'A4GALTg'	5.64199e-12	7.90047e-12	1.02277e-11	2.6406e-12	1.54456e-23	1.20083e-23	1.83827e-23	9.66027e-24	0.714134	0.55164	2.13663	0.77246	2.99192	3.87324				Glycerophospholipid Metabolism	PCHOLPm_hs	5.08593e-12	9.13939e-24	9.08783e-12	1.36562e-23
'Alanine and Aspartate Metabolism'	'AGTix'	5.54991e-12	3.0089e-12	6.61716e-12	6.2509e-12	2.4267e-24	1.90511e-24	1.57404e-24	1.62492e-24	1.8445	0.838715	0.887858	0.454711	0.481354	1.05859				Sphingolipid Metabolism	B3GNT33g	5.07783e-12	1.66309e-24	4.83234e-12	1.68629e-24
'Sphingolipid Metabolism'	'ST6GALNAC28'	5.48663e-12	1.05199e-12	2.77861e-12	6.84679e-12	3.0245e-24	1.09942e-24	2.0368e-24	4.39786e-24	5.21546	1.97459	0.801343	0.378604	0.153648	0.405827				Transport, Mitochondrial	3AIBtm	5.03123e-12	1.02069e-24	5.48908e-12	8.93171e-25
'Bile Acid Biosynthesis'	'BAAT3x'	5.39052e-12	2.7777e-12	6.12933e-12	6.53091e-12	2.51855e-24	1.9092e-24	1.52104e-24	1.6105e-24	1.94064	0.879464	0.825386	0.453181	0.425315	0.938511				Sphingolipid Metabolism	ST8SIA55g	5.02347e-12	2.05155e-24	4.90954e-12	1.50961e-24
'Transport, Endoplasmic Reticular'	'GLCURter'	5.36725e-12	3.53562e-12	6.92686e-12	4.14961e-12	4.22311e-24	2.19285e-24	4.11822e-24	4.26513e-24	1.51805	0.774845	1.29343	0.510422	0.852036	1.66928				Transport, Lysosomal	XYLtly	5.00498e-12	9.91005e-25	5.31005e-12	1.04855e-24
'Transport, golgi apparatus'	'GP1Calphatg'	5.3245e-12	1.73538e-12	2.16103e-12	8.80868e-12	2.65416e-24	1.09281e-24	1.86187e-24	3.90323e-24	3.06819	2.46387	0.604461	0.803035	0.197009	0.24533				Sphingolipid Metabolism	ST6GALNAC28	4.96821e-12	1.90489e-24	5.23822e-12	1.34807e-24
'Bile Acid Biosynthesis'	'SCP2x'	5.28839e-12	2.76604e-12	6.52374e-12	7.85829e-12	2.55575e-24	2.03642e-24	1.57522e-24	1.80194e-24	1.9119	0.810639	0.67297	0.423996	0.35199	0.830173				Fatty acid elongation	DESAT18_9	4.94074e-12	3.08357e-24	4.38656e-12	3.05954e-24
'Transport, Peroxisomal'	'DGCHOLtx'	5.26349e-12	2.58788e-12	6.35237e-12	7.01885e-12	2.46672e-24	1.75507e-24	1.44544e-24	1.53396e-24	2.0339	0.828587	0.749908	0.407389	0.368705	0.905044				Inositol Phosphate Metabolism	GP1CALPHAte	4.93528e-12	1.87482e-24	4.94648e-12	1.34736e-24
'Sphingolipid Metabolism'	'ST8SIA55g'	5.25244e-12	1.55764e-12	2.69205e-12	9.46305e-12	2.89647e-24	1.29301e-24	1.91156e-24	4.17582e-24	3.37206	1.95109	0.555047	0.578606	0.164602	0.28448				Tyrosine metabolism	34DHOXPEGOX	4.9061e-12	1.05235e-24	4.49001e-12	8.30626e-25
'Sphingolipid Metabolism'	'ST8SIA52g'	5.19554e-12	2.15937e-12	3.14354e-12	5.13032e-12	1.91544e-24	9.24989e-25	1.32368e-24	2.56151e-24	2.40605	1.65277	1.01271	0.686922	0.420903	0.612738				Sphingolipid Metabolism	ST6GALNAC22	4.88714e-12	1.32579e-24	5.06824e-12	9.85275e-25
'Folate Metabolism'	'GGH_7DHFe'	5.11597e-12	4.63974e-12	3.18228e-12	4.15224e-12	2.56979e-24	3.66773e-24	1.24152e-24	5.98685e-23	1.10264	1.60764	1.2321	1.45799	1.11741	0.766402				Transport, Endoplasmic Reticular	GLCURter	4.87489e-12	3.09348e-24	4.82263e-12	2.90371e-24
'Folate Metabolism'	'GGH_5DHFe'	5.06317e-12	4.64943e-12	3.4684e-12	3.63743e-12	2.65127e-24	3.64612e-24	1.2507e-24	5.91889e-23	1.08899	1.4598	1.39196	1.34051	1.27822	0.95353				Transport, Lysosomal	ACGALtly	4.85416e-12	3.95844e-24	5.94576e-12	3.8463e-24
'Transport, Lysosomal'	'XYLtly'	5.02352e-12	5.05166e-12	5.31212e-12	8.48423e-12	1.2333e-24	1.19561e-24	1.26888e-24	1.19072e-24	0.994429	0.945671	0.592101	0.950969	0.595418	0.626117				Pentose and Glucuronate Interconversions	GULNDer	4.74966e-12	3.09906e-24	4.82535e-12	2.8847e-24
'Arginine and Proline Metabolism'	'DDPGAm'	5.0125e-12	4.65986e-12	5.80703e-12	4.13017e-12	1.26316e-24	9.40586e-25	9.09959e-25	2.21077e-24	1.07568	0.863178	1.21363	0.802452	1.12825	1.406				Steroid metabolism	glxtm	4.74771e-12	1.1547e-24	5.94906e-12	1.02618e-24
'Bile Acid Biosynthesis'	'HSD17B42x'	4.93825e-12	2.17137e-12	5.97671e-12	8.14192e-12	2.58815e-24	2.08601e-24	1.6139e-24	1.74442e-24	2.27426	0.826249	0.606522	0.363305	0.26669	0.734067				Transport, extracellular	galthegx	4.72117e-12	1.66827e-24	4.54183e-12	1.66749e-24
'Glyoxylate and Dicarboxylate Metabolism'	'GLYCTO1p'	4.93083e-12	1.81434e-12	7.13382e-12	1.13167e-11	4.56634e-24	2.10049e-24	4.65986e-24	5.75184e-24	2.7177	0.691191	0.435714	0.254329	0.160324	0.630382				Sphingolipid Metabolism	B3GNT31g	4.65927e-12	1.74843e-24	4.59249e-12	1.72459e-24
'Eicosanoid Metabolism'	'ALOX5'	4.84001e-12	4.3244e-12	1.76583e-12	1.49774e-12	1.90596e-24	1.38769e-24	1.03323e-24	2.45789e-24	1.11923	2.74092	3.23154	2.44893	2.88728	1.179				Transport, Peroxisomal	SERtp	4.65111e-12	2.02786e-24	4.38311e-12	1.56819e-24
'Transport, Extracellular'	'OAGT3te'	4.79599e-12	2.86175e-12	3.74552e-12	4.18282e-12	1.88424e-24	1.29098e-24	1.23946e-24	2.21456e-24	1.67589	1.28046	1.14659	0.764047	0.684168	0.895454				Nucleotides	CYTK1m	4.64231e-12	9.14639e-24	8.86164e-12	1.36824e-23
'Chondroitin sulfate degradation'	'LINKDEG2ly'	4.71068e-12	4.74573e-12	4.24241e-12	1.37018e-12	8.79394e-25	6.52352e-25	6.56419e-25	2.99593e-25	0.992615	1.11038	3.438	1.11864	3.46358	3.09625				Arginine and Proline Metabolism	PHCDm	4.6101e-12	7.08478e-25	5.02027e-12	9.79797e-25
'Transport, Extracellular'	'GQ1Bte'	4.65432e-12	1.92971e-12	2.86683e-12	5.93755e-12	1.99515e-24	1.00467e-24	1.27913e-24	2.53434e-24	2.41193	1.62351	0.783878	0.673116	0.325001	0.48283				Pentose and Glucuronate Interconversions	XYLUR	4.58358e-12	3.20361e-24	3.82123e-12	3.01612e-24
'Glycine, Serine, and Threonine Metabolism'	'SPTix'	4.63387e-12	2.20281e-12	4.79583e-12	5.8168e-12	2.62722e-24	2.10104e-24	1.61926e-24	1.818e-24	2.10362	0.96623	0.796636	0.459318	0.378698	0.824478				Tyrosine metabolism	41R1H2MAE12BOOX	4.5831e-12	2.60651e-24	3.50089e-12	3.11357e-24
'Transport, Endoplasmic Reticular'	'GULNter'	4.60817e-12	2.93608e-12	5.45708e-12	4.62903e-12	4.23174e-24	2.16564e-24	3.9796e-24	4.21895e-24	1.5695	0.844438	0.995494	0.538032	0.634276	1.17888				Fatty acid oxidation	FAOXC18480m	4.49249e-12	8.65975e-24	6.21993e-12	8.2905e-24
'Fatty acid oxidation'	'r0641'	4.56699e-12	1.46905e-12	7.3479e-12	-3.01938e-12	8.76275e-24	7.85767e-24	3.58778e-24	2.73456e-23	3.1088	0.621536	-1.51256	0.199928	-0.486542	-2.43358				Transport, Extracellular	OAGT3te	4.41128e-12	1.1437e-24	5.25856e-12	9.53317e-25
'Folate Metabolism'	'GGH_6DHFe'	4.48441e-12	3.98746e-12	2.51816e-12	3.68429e-12	2.69229e-24	3.71381e-24	1.38752e-24	6.00144e-23	1.12463	1.78082	1.21717	1.58348	1.08229	0.683488				Nucleotides	NDPK3m	4.37424e-12	9.04297e-24	8.60202e-12	1.37234e-23
'Pentose and Glucuronate Interconversions'	'DGULND'	4.42725e-12	2.78739e-12	6.29375e-12	6.45646e-12	4.35855e-24	2.17222e-24	3.71859e-24	4.54006e-24	1.58831	0.703435	0.685708	0.442882	0.431721	0.974799				Propanoate Metabolism	ACCOAL	4.36972e-12	3.34058e-24	3.92834e-12	2.27753e-24
'Tyrosine metabolism'	'IDHPOXOXb'	4.42482e-12	3.76919e-12	1.76708e-12	8.83775e-12	4.14318e-24	2.50266e-24	1.62087e-24	1.97249e-23	1.17394	2.50403	0.500673	2.13301	0.426488	0.199947				Glycerophospholipid Metabolism	CDSm	4.32885e-12	8.92106e-24	8.30032e-12	1.35121e-23
'N-Glycan Degradation'	'SIAASE'	4.35956e-12	2.09165e-12	3.81071e-12	-2.74825e-12	4.91581e-24	3.94433e-24	3.56044e-24	3.0646e-24	2.08427	1.14403	-1.5863	0.548889	-0.761084	-1.38659				Transport, golgi apparatus	GP1Calphatg	4.11225e-12	1.90855e-24	3.99146e-12	1.36713e-24
'Nucleotides'	'CYTDK2m'	4.28359e-12	3.33844e-12	6.36683e-12	2.24489e-13	6.20614e-24	8.83756e-25	1.0849e-23	1.26833e-24	1.28311	0.672798	19.0816	0.524349	14.8713	28.3615				Sphingolipid Metabolism	ST6GALNAC21	4.08824e-12	1.32662e-24	4.60691e-12	1.02902e-24
'Transport, Extracellular'	'THFt2'	4.23741e-12	5.13146e-12	-2.19096e-12	7.32887e-12	1.02794e-23	1.16251e-23	2.62033e-24	1.35846e-22	0.825772	-1.93405	0.578181	-2.34211	0.70017	-0.298949				Glyoxylate and Dicarboxylate Metabolism	FBA4	3.94564e-12	2.55504e-24	3.13197e-12	1.79299e-24
'Sphingolipid Metabolism'	'ST6GALNAC21'	4.22588e-12	2.987e-12	2.78445e-12	4.16867e-12	1.40411e-24	7.72442e-25	1.10405e-24	8.56996e-25	1.41476	1.51767	1.01372	1.07274	0.716535	0.667947				Transport, Extracellular	GD1B2te	3.9424e-12	6.83267e-25	4.1535e-12	4.35718e-25
'Transport, Extracellular'	'DADNt4'	4.20255e-12	3.78654e-12	3.33214e-12	2.76112e-12	2.7371e-24	2.91582e-24	2.34953e-24	3.35813e-24	1.10987	1.26122	1.52204	1.13637	1.37138	1.2068				Transport, Endoplasmic Reticular	GULNter	3.91395e-12	3.06965e-24	3.71857e-12	2.82967e-24
'Arginine and Proline Metabolism'	'PHCDm'	4.0648e-12	3.19416e-12	4.94859e-12	3.65612e-12	9.97936e-25	7.88671e-25	8.29042e-25	2.02451e-24	1.27257	0.821406	1.11178	0.64547	0.87365	1.35351				Sphingolipid Metabolism	GALGT2	3.89832e-12	7.67165e-24	4.56953e-12	7.22596e-24
'Starch and Sucrose Metabolism'	'AMY2e'	4.03441e-12	2.24633e-12	1.78759e-12	-1.10341e-12	1.6828e-24	1.44074e-24	8.50948e-25	4.82864e-24	1.796	2.2569	-3.6563	1.25663	-2.03581	-1.62006				Transport, Extracellular	ACN23ACNGALGBSIDEte	3.72603e-12	9.89742e-25	3.63615e-12	8.07394e-25
'Methionine and cysteine metabolism'	'r1026'	3.92256e-12	1.96093e-12	4.23385e-12	7.17274e-12	2.62693e-24	1.63269e-24	1.29982e-24	2.66141e-24	2.00035	0.926474	0.54687	0.463155	0.273387	0.59027				Fatty acid activation	FACOAL80i	3.65803e-12	6.21222e-25	3.74027e-12	5.74226e-25
'Transport, Peroxisomal'	'SERtp'	3.86331e-12	1.60325e-12	3.10264e-12	6.8523e-12	3.01949e-24	2.49877e-24	1.813e-24	2.51096e-24	2.40968	1.24517	0.563798	0.516736	0.233972	0.452789				Glycine, Serine, and Threonine Metabolism	BETALDHxm	3.65436e-12	6.61765e-24	7.1061e-12	1.08057e-23
'Chondroitin sulfate degradation'	'S4TASE2ly'	3.84768e-12	3.64641e-12	3.46039e-12	1.75786e-13	8.38993e-25	6.08357e-25	6.3196e-25	2.18625e-25	1.0552	1.11192	21.8884	1.05376	20.7434	19.6852				Sphingolipid Metabolism	B3GALT42g	3.59872e-12	7.60487e-24	4.22396e-12	7.17677e-24
'Transport, Extracellular'	'GT1Ate'	3.82667e-12	1.98503e-12	2.56034e-12	1.68381e-12	1.53559e-24	6.64919e-25	6.56689e-25	1.78147e-24	1.92777	1.49459	2.27262	0.775296	1.17889	1.52056				Bile Acid Biosynthesis	SCP3x	3.57798e-12	1.8054e-24	4.53504e-12	1.12788e-24
'Pentose and Glucuronate Interconversions'	'XYLUR'	3.73673e-12	1.86654e-12	6.04363e-12	5.77867e-12	4.80459e-24	2.44078e-24	4.20198e-24	4.76912e-24	2.00195	0.618293	0.646642	0.308845	0.323006	1.04585				Chondroitin / heparan sulfate biosynthesis	S3T1g	3.57175e-12	5.85426e-25	3.59087e-12	4.37119e-25
'Chondroitin sulfate degradation'	'NACHEX2ly'	3.61425e-12	3.59186e-12	3.92051e-12	-5.53107e-15	8.7197e-25	6.24008e-25	6.56306e-25	2.56806e-25	1.00623	0.921883	-653.445	0.916173	-649.397	-708.816				Keratan sulfate degradation	NACHEXA11ly	3.5353e-12	9.29984e-25	4.31087e-12	9.14192e-25
'Fatty acid oxidation'	'FAOXC18480m'	3.61273e-12	2.15333e-12	3.72595e-12	2.58595e-11	8.73595e-24	4.71908e-24	6.77466e-24	2.57441e-23	1.67774	0.969615	0.139706	0.577929	0.0832703	0.144084				Tryptophan metabolism	HKYNH	3.52742e-12	1.90104e-24	3.7272e-12	1.34639e-24
'Chondroitin / heparan sulfate biosynthesis'	'S3T1g'	3.56911e-12	3.822e-12	2.64569e-12	2.02785e-12	6.26615e-25	5.76183e-25	4.25286e-25	5.32188e-25	0.933835	1.34903	1.76005	1.44461	1.88475	1.30468				Chondroitin / heparan sulfate biosynthesis	S3T3g	3.48153e-12	6.44211e-25	3.57896e-12	4.77606e-25
'Fatty acid oxidation, peroxisome'	'FAOXC2242046x'	3.54171e-12	1.6901e-12	1.99817e-12	5.37991e-12	3.92718e-24	1.40196e-24	3.04859e-24	4.36895e-24	2.09556	1.77247	0.658321	0.845824	0.314151	0.371414				Sphingolipid Metabolism	ST8SIA52g	3.46052e-12	1.33492e-24	4.07548e-12	9.15895e-25
'Transport, Extracellular'	'ACN23ACNGALGBSIDEte'	3.39066e-12	2.79811e-12	3.61724e-12	2.17653e-12	1.08091e-24	6.04645e-25	8.91983e-25	1.0826e-24	1.21177	0.937363	1.55783	0.773549	1.28558	1.66193				Purine Catabolism	PUNP2	3.41419e-12	2.17104e-24	4.12721e-12	1.62994e-24
'Sphingolipid Metabolism'	'B3GALT3g'	3.32558e-12	2.10198e-12	4.78154e-12	2.62262e-12	9.91149e-24	5.7472e-24	1.00172e-23	7.97132e-24	1.58212	0.695505	1.26804	0.439604	0.801481	1.82319				Transport, Extracellular	GQ1Bte	3.40887e-12	1.27196e-24	3.90121e-12	9.93004e-25
'Tyrosine metabolism'	'34DHOXPEGOX'	3.31281e-12	3.26997e-12	5.57788e-12	1.49483e-12	1.05047e-24	9.66458e-25	1.05154e-24	1.45689e-24	1.0131	0.593919	2.21617	0.586239	2.18752	3.73144				Transport, Extracellular	GT1Ate	3.37932e-12	9.83494e-25	3.69183e-12	7.22501e-25
'N-Glycan Degradation'	'ENGASE'	3.15372e-12	1.84955e-12	2.49278e-12	-1.51772e-12	2.45721e-24	2.08932e-24	1.81451e-24	4.23361e-25	1.70513	1.26514	-2.07794	0.741962	-1.21864	-1.64245				Fatty acid activation	FACOAL1832	3.35696e-12	8.6509e-25	3.69861e-12	7.97799e-25
'Tryptophan metabolism'	'HKYNH'	3.11939e-12	2.76681e-12	4.36566e-12	2.29468e-12	2.20303e-24	1.84506e-24	1.71594e-24	1.4293e-24	1.12743	0.714528	1.3594	0.633766	1.20575	1.90252				Transport, Mitochondrial	GLYBtm	3.34107e-12	6.3639e-24	6.76567e-12	1.05922e-23
'Steroid metabolism'	'glxtm'	3.10186e-12	2.04373e-12	4.00129e-12	8.87091e-13	1.36522e-24	1.10197e-24	2.23509e-24	2.58553e-24	1.51774	0.775215	3.49667	0.510768	2.30386	4.51058				Fatty acid activation	FACOAL203	3.28892e-12	1.03259e-24	3.45145e-12	9.2399e-25
'Fatty acid activation'	'FACOAL150'	3.09104e-12	1.99394e-12	1.90559e-12	1.95798e-12	9.16782e-25	5.75722e-25	7.14066e-25	4.03734e-25	1.55022	1.62209	1.57869	1.04636	1.01837	0.973247				Sphingolipid Metabolism	ST3GAL22g	3.27925e-12	7.43906e-24	3.84304e-12	7.10748e-24
'Sphingolipid Metabolism'	'ST6GALNAC22'	3.08979e-12	2.4707e-12	4.30449e-12	2.32598e-12	1.46173e-24	8.84299e-25	1.18154e-24	1.24699e-24	1.25057	0.717806	1.32838	0.573981	1.06222	1.85061				Carnitine shuttle	LNLNCGCRNt	3.27187e-12	1.76395e-24	3.18912e-12	1.71452e-24
'Fatty acid activation'	'FACOAL244_1'	3.08837e-12	2.62242e-12	3.40341e-12	5.06036e-12	1.4079e-24	5.16454e-25	9.15689e-25	1.24913e-24	1.17768	0.907434	0.610306	0.770528	0.518228	0.672563				Fatty acid activation	FACOAL244_1	3.2718e-12	8.03276e-25	3.04822e-12	6.86977e-25
'Sphingolipid Metabolism'	'GAO1g'	3.07747e-12	2.38716e-12	2.13953e-12	2.23597e-12	1.15417e-24	1.1099e-24	9.76725e-25	1.91093e-24	1.28918	1.43839	1.37635	1.11574	1.06762	0.95687				Eicosanoid Metabolism	ALOX5	3.25362e-12	1.72432e-24	3.7793e-12	1.20129e-24
'Transport, Extracellular'	'GD1B2te'	3.07206e-12	2.70194e-12	2.88971e-12	3.27668e-12	5.91978e-25	2.46564e-25	2.40025e-25	9.58724e-25	1.13698	1.0631	0.937553	0.93502	0.824596	0.881902				Tyrosine metabolism	IDHPOXOXb	3.23333e-12	2.0544e-24	1.68535e-12	1.10627e-24
'Glyoxylate and Dicarboxylate Metabolism'	'FBA4'	3.05413e-12	1.15142e-12	3.51108e-12	7.21625e-12	3.27588e-24	1.19192e-24	2.45921e-24	3.73236e-24	2.65249	0.869854	0.423229	0.327939	0.159559	0.486552				Transport, Extracellular	CRMPte	3.23132e-12	5.70589e-25	3.16596e-12	5.25121e-25
'Chondroitin / heparan sulfate biosynthesis'	'S3T3g'	3.03335e-12	3.15701e-12	2.36109e-12	-2.06973e-13	6.94864e-25	6.91049e-25	4.86625e-25	5.93175e-25	0.960829	1.28472	-14.6557	1.3371	-15.2532	-11.4077				Tryptophan metabolism	KYN3OX	3.21901e-12	1.4764e-24	3.27737e-12	7.85503e-25
'Bile Acid Biosynthesis'	'SCP3x'	2.96957e-12	0.0664405	2.81571e-12	-5.96599e-14	1.72792e-24	5.38189e-05	1.5568e-24	4.42505e-25	4.46952e-11	1.05465	-49.775	2.35964e+10	-1.11365e+12	-47.1959				Carnitine shuttle	DLNLCGCRNt	3.1989e-12	1.03689e-24	4.04383e-12	8.55402e-25
[truncated: 1,474 more rows]

## Sheet: If Clusters
	Culture Based Models									Patient Based Models
	super subsystem	sub system	reaction	Cluster						super subsystem	sub system	reaction	Cluster
[truncated: 1,739 more rows]
